# Supplementary material for: Data set of the protein expression profiles of Luminal A, Claudin-low and overexpressing HER2+ breast cancer cell lines by iTRAQ labelling and tandem mass spectrometry
Source: Data Brief. 2015 Jun 17;4:292–301. doi: 10.1016/j.dib.2015.04.025 (PMC4510402; doi:10.1016/j.dib.2015.04.025)
Supplement: Supplementary file 1 — Supplementary material [file mmc1.zip › Table 1.xlsx]

## Sheet: Hoja1
Table 1. List of polypeptides identified in the quantitative analysis of iTRAQ-labelled whole protein extracts of MCF7, T47D, MDA-MB-231 and SK-BR-3 breast cancer cell lines in comparison to MCF 10A normal control cell line by tandem mass spectrometry.
	Polypeptide	UniProt/KB IDa	Unusedb	% Cov. (≥95)c	Pep. Ident. (>95)d	114:113e	P-val.f	115:113g	P-val.f	116:113h	P-val.f	117:113i	P-val.f
1	Fatty acid synthase OS=Homo sapiens GN=FASN PE=1 SV=3	sp|P49327|FAS	117.94	30.4	87	1.4368	0	0.9183	0.178	4.8593	0	1.0742	0.1082
2	Plectin OS=Homo sapiens GN=PLEC PE=1 SV=3	sp|Q15149|PLEC	83.39	10.4	47	0.3848	0	0.7772	0	0.4771	0	0.6127	0
3	Heat shock protein HSP 90-beta OS=Homo sapiens GN=HSP90AB1 PE=1 SV=4	sp|P08238|HS90B	55.31	39.2	36	1.3808	0.0032	1.4958	0.0001	1.0968	0.106	2.2324	0
4	Pyruvate kinase isozymes M1/M2 OS=Homo sapiens GN=PKM2 PE=1 SV=4	sp|P14618|KPYM	55.17	50.7	33	0.94	0.447	1.6084	0	0.7384	0.0021	0.67	0
5	Heat shock cognate 71 kDa protein OS=Homo sapiens GN=HSPA8 PE=1 SV=1	sp|P11142|HSP7C	53.56	39.5	36	1.0609	0.5669	1.0218	0.7491	0.8778	0.0874	0.8247	0.0647
6	Myosin-9 OS=Homo sapiens GN=MYH9 PE=1 SV=4	sp|P35579|MYH9	52.32	13.2	37	0.2344	0	0.6974	0	0.7681	0.0001	0.5703	0
7	Filamin-B OS=Homo sapiens GN=FLNB PE=1 SV=2	sp|O75369|FLNB	48.96	11.8	28	0.4519	0	0.6229	0	0.5446	0	0.4428	0
8	Clathrin heavy chain 1 OS=Homo sapiens GN=CLTC PE=1 SV=5	sp|Q00610|CLH1	48.9	19	34	1.2974	0.0009	1.1064	0.0565	1.0286	0.6795	0.9778	0.6945
9	60 kDa heat shock protein, mitochondrial OS=Homo sapiens GN=HSPD1 PE=1 SV=2	sp|P10809|CH60	48.77	42.1	32	0.7029	0.0001	0.493	0	0.6465	0	0.8757	0.0512
10	Actin, cytoplasmic 2 OS=Homo sapiens GN=ACTG1 PE=1 SV=1	sp|P63261|ACTG	46.38	68.8	48	0.8717	0.0371	1.1053	0.033	0.7825	0.0006	0.706	0
11	Vimentin OS=Homo sapiens GN=VIM PE=1 SV=4	sp|P08670|VIME	46.22	47.9	37	0.445	0.0022	4.2166	0	0.477	0	1.4118	0.0153
12	Glyceraldehyde-3-phosphate dehydrogenase OS=Homo sapiens GN=GAPDH PE=1 SV=3	sp|P04406|G3P	43.39	58.2	50	1.3579	0.0154	1.4556	0	2.0664	0	1.6436	0
13	Alpha-enolase OS=Homo sapiens GN=ENO1 PE=1 SV=2	sp|P06733|ENOA	40.98	53.9	34	0.968	0.6341	1.5516	0	1.3129	0	1.5868	0
14	Alpha-actinin-4 OS=Homo sapiens GN=ACTN4 PE=1 SV=2	sp|O43707|ACTN4	39.98	25.7	26	0.7253	0.0522	1.6276	0.0007	1.0835	0.4345	0.7499	0.0284
15	Filamin-A OS=Homo sapiens GN=FLNA PE=1 SV=4	sp|P21333|FLNA	39.72	10.1	26	1.3203	0.0001	1.1242	0.1248	0.666	0	1.0621	0.197
16	Fructose-bisphosphate aldolase A OS=Homo sapiens GN=ALDOA PE=1 SV=2	sp|P04075|ALDOA	39.64	53.6	31	1.5651	0.0006	1.1163	0.0542	2.0268	0	1.1851	0.0651
17	Elongation factor 2 OS=Homo sapiens GN=EEF2 PE=1 SV=4	sp|P13639|EF2	37.97	23.3	26	1.5911	0	0.8721	0.0476	1.2135	0.0046	1.4078	0
18	Endoplasmin OS=Homo sapiens GN=HSP90B1 PE=1 SV=1	sp|P14625|ENPL	36.85	24.3	22	0.7778	0.0047	0.8134	0.0014	1.2586	0.0054	1.5377	0
19	Neuroblast differentiation-associated protein AHNAK OS=Homo sapiens GN=AHNAK PE=1 SV=2	sp|Q09666|AHNK	36.62	9.5	18	0.6444	0.0001	0.889	0.0733	0.6101	0	0.4708	0
20	Protein disulfide-isomerase OS=Homo sapiens GN=P4HB PE=1 SV=3	sp|P07237|PDIA1	36.45	35	22	0.8987	0.1509	0.5478	0	2.1883	0	0.9492	0.5398
21	Tubulin beta chain OS=Homo sapiens GN=TUBB PE=1 SV=2	sp|P07437|TBB5	36.25	46.2	34	0.7708	0.3311	1.2755	0.09	0.8609	0.2902	1.039	0.8415
22	Putative elongation factor 1-alpha-like 3 OS=Homo sapiens GN=EEF1A1P5 PE=5 SV=1	sp|Q5VTE0|EF1A3	35.53	36.4	27	1.2651	0.3292	2.3208	0.0002	1.0494	0.7072	1.1571	0.3519
23	Heterogeneous nuclear ribonucleoproteins A2/B1 OS=Homo sapiens GN=HNRNPA2B1 PE=1 SV=2	sp|P22626|ROA2	34.66	54.1	23	0.7952	0.0836	0.9007	0.3624	0.9592	0.6948	0.9775	0.8918
24	Tubulin alpha-1B chain OS=Homo sapiens GN=TUBA1B PE=1 SV=1	sp|P68363|TBA1B	34.56	45.2	39	1.1458	0.4172	1.185	0.0238	0.9931	0.9485	1.24	0.0993
25	Heat shock protein HSP 90-alpha OS=Homo sapiens GN=HSP90AA1 PE=1 SV=5	sp|P07900|HS90A	32.98	28.8	37	1.7053	0	1.6884	0	1.5643	0	2.0161	0
26	Protein disulfide-isomerase A3 OS=Homo sapiens GN=PDIA3 PE=1 SV=4	sp|P30101|PDIA3	32.16	31.9	16	0.596	0	0.5676	0	1.1094	0.072	0.8547	0.0133
27	Neutral alpha-glucosidase AB OS=Homo sapiens GN=GANAB PE=1 SV=3	sp|Q14697|GANAB	31.94	23.7	24	1.0314	0.8085	0.8715	0.133	0.9776	0.8009	1.0882	0.5144
28	Prelamin-A/C OS=Homo sapiens GN=LMNA PE=1 SV=1	sp|P02545|LMNA	31.76	32.4	23	0.6225	0	0.7748	0.0041	0.7873	0.0078	0.7821	0.0071
29	Phosphoglycerate kinase 1 OS=Homo sapiens GN=PGK1 PE=1 SV=3	sp|P00558|PGK1	30.54	42.7	22	1.3054	0.007	0.8715	0.0322	1.2849	0.006	1.5549	0.0002
30	Heterogeneous nuclear ribonucleoprotein M OS=Homo sapiens GN=HNRNPM PE=1 SV=3	sp|P52272|HNRPM	29.81	28.2	17	0.8038	0.0254	1.0522	0.5049	0.7894	0.0216	0.8266	0.059
31	DNA-dependent protein kinase catalytic subunit OS=Homo sapiens GN=PRKDC PE=1 SV=3	sp|P78527|PRKDC	29.63	3.8	15	0.9116	0.301	0.9628	0.7759	1.3194	0.013	1.3935	0.0038
32	Stress-70 protein, mitochondrial OS=Homo sapiens GN=HSPA9 PE=1 SV=2	sp|P38646|GRP75	29.02	27.1	23	0.4704	0	0.4551	0	0.6709	0	0.7885	0.0212
33	ATP-citrate synthase OS=Homo sapiens GN=ACLY PE=1 SV=3	sp|P53396|ACLY	28.99	17.7	15	1.081	0.5212	1.5113	0.0002	1.5649	0.0006	1.7948	0
34	ATP synthase subunit beta, mitochondrial OS=Homo sapiens GN=ATP5B PE=1 SV=3	sp|P06576|ATPB	28.95	37.4	28	0.4292	0	0.3059	0	0.5334	0.0006	0.5158	0.0049
35	Annexin A2 OS=Homo sapiens GN=ANXA2 PE=1 SV=2	sp|P07355|ANXA2	28.44	42.8	21	0.3209	0.0003	0.6972	0.1444	0.3544	0.0008	0.3841	0.001
36	Leucine-rich PPR motif-containing protein, mitochondrial OS=Homo sapiens GN=LRPPRC PE=1 SV=3	sp|P42704|LPPRC	27.97	10.8	14	0.8524	0.1611	0.5958	0.0001	0.7009	0.0081	1.0632	0.4748
37	Triosephosphate isomerase OS=Homo sapiens GN=TPI1 PE=1 SV=3	sp|P60174|TPIS	27.59	45.8	27	1.4834	0.0009	1.4894	0	1.702	0	1.6984	0.0001
38	Spectrin alpha chain, brain OS=Homo sapiens GN=SPTAN1 PE=1 SV=3	sp|Q13813|SPTA2	26.93	6.6	17	0.9767	0.7213	1.1919	0.0729	0.8945	0.186	1.5019	0
39	Elongation factor 1-gamma OS=Homo sapiens GN=EEF1G PE=1 SV=3	sp|P26641|EF1G	26.83	35	17	1.5119	0.0015	1.7698	0	1.1392	0.147	1.5293	0.0002
40	Ras GTPase-activating-like protein IQGAP1 OS=Homo sapiens GN=IQGAP1 PE=1 SV=1	sp|P46940|IQGA1	25.99	10	15	0.7148	0.0687	0.9096	0.5243	0.7452	0.012	1.4275	0.0069
41	Vinculin OS=Homo sapiens GN=VCL PE=1 SV=4	sp|P18206|VINC	25.86	14.2	17	0.7413	0.0868	1.3037	0.0489	1.9764	0	1.0425	0.7873
42	Cytoplasmic dynein 1 heavy chain 1 OS=Homo sapiens GN=DYNC1H1 PE=1 SV=5	sp|Q14204|DYHC1	25.64	3.5	13	0.7823	0.0446	1.3301	0.0213	1.0124	0.8614	1.0201	0.8939
43	Heat shock protein beta-1 OS=Homo sapiens GN=HSPB1 PE=1 SV=2	sp|P04792|HSPB1	24.53	41.5	18	1.7305	0.0012	0.374	0.0001	1.6289	0.001	0.552	0.0004
44	78 kDa glucose-regulated protein OS=Homo sapiens GN=HSPA5 PE=1 SV=2	sp|P11021|GRP78	24.46	25.4	20	0.6953	0.0006	0.6638	0.0006	0.738	0.0013	1.73	0.0001
45	L-lactate dehydrogenase A chain OS=Homo sapiens GN=LDHA PE=1 SV=2	sp|P00338|LDHA	24.39	34.9	17	0.8642	0.0856	1.0887	0.2555	0.9001	0.1162	1.514	0.0006
46	Transketolase OS=Homo sapiens GN=TKT PE=1 SV=3	sp|P29401|TKT	24.36	20.2	15	1.2566	0.005	0.721	0.0211	2.4065	0	0.9774	0.7553
47	Heterogeneous nuclear ribonucleoprotein A1 OS=Homo sapiens GN=HNRNPA1 PE=1 SV=5	sp|P09651|ROA1	24.28	35	19	0.9775	0.8434	1.2175	0.2055	0.8776	0.1709	1.0728	0.5891
48	Ezrin OS=Homo sapiens GN=EZR PE=1 SV=4	sp|P15311|EZRI	23.21	19.3	12	0.7112	0.1125	0.6308	0.1089	1.25	0.4483	0.6232	0.0838
49	ATP synthase subunit alpha, mitochondrial OS=Homo sapiens GN=ATP5A1 PE=1 SV=1	sp|P25705|ATPA	22.76	21.3	11	0.5015	0.0003	0.4188	0.0002	0.5426	0.0001	0.5834	0.0011
50	X-ray repair cross-complementing protein 6 OS=Homo sapiens GN=XRCC6 PE=1 SV=2	sp|P12956|XRCC6	22.69	23.3	14	1.2498	0.0654	1.2642	0.0201	1.0413	0.6158	1.3155	0.0749
51	Peptidyl-prolyl cis-trans isomerase A OS=Homo sapiens GN=PPIA PE=1 SV=2	sp|P62937|PPIA	22.64	49.1	15	1.0543	0.7356	1.3635	0.0228	2.4107	0.0008	2.1099	0.0061
52	Glucose-6-phosphate 1-dehydrogenase OS=Homo sapiens GN=G6PD PE=1 SV=4	sp|P11413|G6PD	22.39	24.1	12	6.7806	0	0.8464	0.4709	4.2398	0	0.9151	0.4285
53	Transitional endoplasmic reticulum ATPase OS=Homo sapiens GN=VCP PE=1 SV=4	sp|P55072|TERA	21.92	16.2	14	0.9697	0.8397	1.4858	0.0001	1.1422	0.118	0.9704	0.6358
54	ADP/ATP translocase 2 OS=Homo sapiens GN=SLC25A5 PE=1 SV=7	sp|P05141|ADT2	21.54	43.3	14	0.4577	0.3665	0.6549	0.1507	1.0287	0.829	0.5448	0.1059
55	Heterogeneous nuclear ribonucleoprotein U OS=Homo sapiens GN=HNRNPU PE=1 SV=6	sp|Q00839|HNRPU	21.44	11.9	11	0.6262	0.0006	0.7273	0.0005	0.5671	0.0001	0.7247	0.0122
56	Eukaryotic initiation factor 4A-I OS=Homo sapiens GN=EIF4A1 PE=1 SV=1	sp|P60842|IF4A1	21.42	27.6	12	1.2969	0.0996	1.1707	0.3781	1.0107	0.9444	1.1939	0.2188
57	T-complex protein 1 subunit theta OS=Homo sapiens GN=CCT8 PE=1 SV=4	sp|P50990|TCPQ	21.23	21.2	11	1.0162	0.8619	1.073	0.394	1.0359	0.7889	1.3228	0.0185
58	Importin subunit beta-1 OS=Homo sapiens GN=KPNB1 PE=1 SV=2	sp|Q14974|IMB1	21.2	13.4	16	1.5078	0.0118	1.4989	0.0017	0.8726	0.4921	1.2362	0.0711
59	Peroxiredoxin-1 OS=Homo sapiens GN=PRDX1 PE=1 SV=1	sp|Q06830|PRDX1	21.09	51.3	14	1.7818	0.0371	0.9227	0.7042	2.0574	0.0318	1.6488	0.101
60	Nucleolin OS=Homo sapiens GN=NCL PE=1 SV=3	sp|P19338|NUCL	21.06	13.7	11	1.2275	0.0806	0.9967	0.9629	0.831	0.0323	1.3697	0.0028
61	Polyadenylate-binding protein 1 OS=Homo sapiens GN=PABPC1 PE=1 SV=2	sp|P11940|PABP1	20.42	16.7	13	1.2754	0.0266	1.4588	0.0004	0.9662	0.7147	0.9783	0.7553
62	Dehydrogenase/reductase SDR family member 2 OS=Homo sapiens GN=DHRS2 PE=1 SV=3	sp|Q13268|DHRS2	20.32	46.5	15	1.0186	0.9654	0.8579	0.5509	7.7807	0.0131	1.0958	0.56
63	Heterogeneous nuclear ribonucleoprotein K OS=Homo sapiens GN=HNRNPK PE=1 SV=1	sp|P61978|HNRPK	19.96	26.6	14	1.0688	0.6416	1.1437	0.1982	1	1	1.143	0.4107
64	Nucleoside diphosphate kinase B OS=Homo sapiens GN=NME2 PE=1 SV=1	sp|P22392|NDKB	19.89	59.9	14	2.2967	0.0025	1.1886	0.0906	1.3791	0.023	1.722	0.0049
65	Glucose-6-phosphate isomerase OS=Homo sapiens GN=GPI PE=1 SV=4	sp|P06744|G6PI	19.76	17.2	13	1.69	0	1.1883	0.0269	2.1083	0	1.6969	0.0003
66	60S ribosomal protein L6 OS=Homo sapiens GN=RPL6 PE=1 SV=3	sp|Q02878|RL6	19.71	36.5	11	1.1193	0.1302	1.0752	0.3591	0.935	0.3106	1.2341	0.1129
67	Elongation factor Tu, mitochondrial OS=Homo sapiens GN=TUFM PE=1 SV=2	sp|P49411|EFTU	19.65	25.2	11	0.4224	0.0001	0.4821	0.001	0.9284	0.1982	0.6611	0.0001
68	Histone H2B type 1-N OS=Homo sapiens GN=HIST1H2BN PE=1 SV=3	sp|Q99877|H2B1N	19.65	63.5	22	0.7841	0.1956	0.9438	0.6039	0.7527	0.03	0.9335	0.4674
69	T-complex protein 1 subunit beta OS=Homo sapiens GN=CCT2 PE=1 SV=4	sp|P78371|TCPB	19.63	22.8	11	1.3857	0.0139	1.1332	0.1416	1.0104	0.8694	1.2686	0.0078
70	Trifunctional enzyme subunit alpha, mitochondrial OS=Homo sapiens GN=HADHA PE=1 SV=2	sp|P40939|ECHA	19.15	18.4	10	0.338	0	0.3832	0	0.6077	0.0008	0.4226	0
71	Nucleophosmin OS=Homo sapiens GN=NPM1 PE=1 SV=2	sp|P06748|NPM	18.73	29.9	12	0.8721	0.2988	1.1852	0.0885	0.6508	0.0002	1.2518	0.0975
72	Serpin H1 OS=Homo sapiens GN=SERPINH1 PE=1 SV=2	sp|P50454|SERPH	18.26	28.2	11	1.2986	0.0011	0.9808	0.7231	0.5362	0.0026	1.4982	0.0002
73	Heat shock 70 kDa protein 1A/1B OS=Homo sapiens GN=HSPA1A PE=1 SV=5	sp|P08107|HSP71	18.25	21.5	19	1.0294	0.5872	0.9094	0.3179	0.878	0.1779	1.6989	0
74	Heterogeneous nuclear ribonucleoproteins C1/C2 OS=Homo sapiens GN=HNRNPC PE=1 SV=4	sp|P07910|HNRPC	18.14	28.1	14	0.7535	0.025	0.7563	0.0128	0.6586	0	0.8766	0.1489
75	ATP-dependent RNA helicase A OS=Homo sapiens GN=DHX9 PE=1 SV=4	sp|Q08211|DHX9	18.11	9	12	0.9806	0.8589	0.8788	0.0751	0.9117	0.3144	0.7847	0.0147
76	Profilin-1 OS=Homo sapiens GN=PFN1 PE=1 SV=2	sp|P07737|PROF1	18.01	57.1	18	0.9105	0.5097	1.8615	0	1.2653	0.0211	1.0884	0.4779
77	Translational activator GCN1 OS=Homo sapiens GN=GCN1L1 PE=1 SV=6	sp|Q92616|GCN1L	17.4	6.2	11	0.9595	0.6951	1.094	0.8114	0.806	0.0559	1.5018	0.0276
78	Histone H4 OS=Homo sapiens GN=HIST1H4A PE=1 SV=2	sp|P62805|H4	17.28	52.4	12	1.204	0.4558	1.2728	0.0076	0.949	0.7692	1.2468	0.1929
79	14-3-3 protein zeta/delta OS=Homo sapiens GN=YWHAZ PE=1 SV=1	sp|P63104|1433Z	16.91	35.1	11	0.7828	0.0105	1.1004	0.182	0.4734	0.0005	0.4116	0.0015
80	Ubiquitin-like modifier-activating enzyme 1 OS=Homo sapiens GN=UBA1 PE=1 SV=3	sp|P22314|UBA1	16.81	10.6	13	1.0953	0.6151	0.8495	0.0297	1.3528	0.0251	1.1503	0.3791
81	4F2 cell-surface antigen heavy chain OS=Homo sapiens GN=SLC3A2 PE=1 SV=3	sp|P08195|4F2	16.6	15.7	10	0.5015	0	0.2686	0.0006	0.369	0	0.7761	0.0052
82	T-complex protein 1 subunit epsilon OS=Homo sapiens GN=CCT5 PE=1 SV=1	sp|P48643|TCPE	16.47	18.7	10	1.1053	0.4391	1.0724	0.6971	1.0469	0.8286	1.4589	0.0254
83	60S ribosomal protein L3 OS=Homo sapiens GN=RPL3 PE=1 SV=2	sp|P39023|RL3	16.05	15.6	7	1.0126	0.8276	0.9897	0.9011	0.8419	0.1188	1.1369	0.0366
84	Stress-induced-phosphoprotein 1 OS=Homo sapiens GN=STIP1 PE=1 SV=1	sp|P31948|STIP1	15.79	14	8	1.2477	0.4853	1.2718	0.1985	1.3004	0.3227	1.1579	0.3598
85	Alpha-actinin-1 OS=Homo sapiens GN=ACTN1 PE=1 SV=2	sp|P12814|ACTN1	15.77	22.5	24	0.9971	0.977	1.7668	0.0021	0.7355	0.0017	0.8282	0.1183
86	Spectrin beta chain, brain 1 OS=Homo sapiens GN=SPTBN1 PE=1 SV=2	sp|Q01082|SPTB2	15.3	3.8	7	1.0403	0.8264	1.3774	0.0071	0.9897	0.8962	1.6414	0.0013
87	Cathepsin D OS=Homo sapiens GN=CTSD PE=1 SV=1	sp|P07339|CATD	15.23	20.1	14	0.761	0.0051	0.6968	0.0009	2.444	0	0.4415	0.0013
88	Voltage-dependent anion-selective channel protein 2 OS=Homo sapiens GN=VDAC2 PE=1 SV=2	sp|P45880|VDAC2	15.21	26.9	9	0.4703	0.0018	0.4548	0.0026	0.9249	0.3467	0.4531	0.0009
89	Nucleolar RNA helicase 2 OS=Homo sapiens GN=DDX21 PE=1 SV=5	sp|Q9NR30|DDX21	15.15	11.5	11	0.8943	0.1136	0.825	0.0393	1.0385	0.6892	1.4134	0.0019
90	Citrate synthase, mitochondrial OS=Homo sapiens GN=CS PE=1 SV=2	sp|O75390|CISY	14.93	16.9	7	0.7589	0.0051	0.5592	0.0996	1.0105	0.8882	0.5245	0.0001
91	Malate dehydrogenase, mitochondrial OS=Homo sapiens GN=MDH2 PE=1 SV=3	sp|P40926|MDHM	14.91	27.8	9	0.4479	0.0312	0.4089	0.0007	1.407	0.0004	0.4084	0.0005
92	Talin-1 OS=Homo sapiens GN=TLN1 PE=1 SV=3	sp|Q9Y490|TLN1	14.72	5.1	11	0.5466	0.0488	1.5414	0.0804	0.7328	0.0451	0.8828	0.5348
93	C-1-tetrahydrofolate synthase, cytoplasmic OS=Homo sapiens GN=MTHFD1 PE=1 SV=3	sp|P11586|C1TC	14.53	9.3	9	1.7424	0.0042	2.0888	0.0006	1.0738	0.3299	0.8764	0.0628
94	Interleukin enhancer-binding factor 3 OS=Homo sapiens GN=ILF3 PE=1 SV=3	sp|Q12906|ILF3	14.47	10.7	9	0.7004	0.0126	1.3431	0.0042	0.79	0.0107	1.0424	0.6286
95	40S ribosomal protein S4, X isoform OS=Homo sapiens GN=RPS4X PE=1 SV=2	sp|P62701|RS4X	14.12	20.9	8	1.0773	0.5903	0.937	0.252	1.0461	0.7475	1.0536	0.6066
96	Puromycin-sensitive aminopeptidase OS=Homo sapiens GN=NPEPPS PE=1 SV=2	sp|P55786|PSA	14.05	9.4	7	1.4426	0.0407	1.0435	0.6545	0.8033	0.1275	0.9689	0.7689
97	10 kDa heat shock protein, mitochondrial OS=Homo sapiens GN=HSPE1 PE=1 SV=2	sp|P61604|CH10	14.04	69.6	8	0.4567	0	0.3929	0	0.5136	0	0.6041	0
98	40S ribosomal protein S9 OS=Homo sapiens GN=RPS9 PE=1 SV=3	sp|P46781|RS9	13.91	21.6	7	1.1563	0.1458	1.1047	0.2661	1.0516	0.6129	1.1781	0.0719
99	Polypyrimidine tract-binding protein 1 OS=Homo sapiens GN=PTBP1 PE=1 SV=1	sp|P26599|PTBP1	13.77	24.9	10	0.7835	0.1229	0.8129	0.325	0.7231	0.2562	0.7596	0.283
100	Cofilin-1 OS=Homo sapiens GN=CFL1 PE=1 SV=3	sp|P23528|COF1	13.75	53.6	8	2.2001	0.0045	1.7496	0.0006	1.5646	0.0031	1.4537	0.0306
101	60S ribosomal protein L4 OS=Homo sapiens GN=RPL4 PE=1 SV=5	sp|P36578|RL4	13.69	17.1	8	0.9538	0.3964	0.9702	0.5801	0.9477	0.6061	1.0984	0.1597
102	Prohibitin-2 OS=Homo sapiens GN=PHB2 PE=1 SV=2	sp|Q99623|PHB2	13.65	28.4	10	0.6241	0.0031	0.7469	0.0116	0.6943	0.003	0.9058	0.3149
103	Splicing factor, proline- and glutamine-rich OS=Homo sapiens GN=SFPQ PE=1 SV=2	sp|P23246|SFPQ	13.64	10.5	7	1.1871	0.3265	1.0745	0.6781	0.6312	0.0931	0.7912	0.2339
104	T-complex protein 1 subunit gamma OS=Homo sapiens GN=CCT3 PE=1 SV=4	sp|P49368|TCPG	13.61	12.1	8	0.9696	0.8558	1.1205	0.4187	1.2491	0.1936	1.4764	0.0167
105	Proliferation-associated protein 2G4 OS=Homo sapiens GN=PA2G4 PE=1 SV=3	sp|Q9UQ80|PA2G4	13.41	20.6	8	1.1648	0.1442	0.9685	0.8204	1.0714	0.3142	1.5162	0.0244
106	Glycogen phosphorylase, brain form OS=Homo sapiens GN=PYGB PE=1 SV=5	sp|P11216|PYGB	13.35	10.1	8	0.8243	0.8623	0.6534	0.235	0.3868	0.0448	0.2223	0.0373
107	40S ribosomal protein S13 OS=Homo sapiens GN=RPS13 PE=1 SV=2	sp|P62277|RS13	13.33	31.8	7	1.0202	0.9038	1.0236	0.8049	0.9266	0.4864	1.0299	0.8077
108	Epiplakin OS=Homo sapiens GN=EPPK1 PE=1 SV=2	sp|P58107|EPIPL	13.32	13.7	13	1.3724	0.0779	0.6471	0.1756	2.7554	0.0858	1.147	0.706
109	Sodium/potassium-transporting ATPase subunit alpha-1 OS=Homo sapiens GN=ATP1A1 PE=1 SV=1	sp|P05023|AT1A1	13.25	6.5	9	0.712	0.0054	0.9654	0.7694	0.9555	0.5936	0.763	0.0088
110	Staphylococcal nuclease domain-containing protein 1 OS=Homo sapiens GN=SND1 PE=1 SV=1	sp|Q7KZF4|SND1	13.24	11	7	1.0872	0.3353	0.97	0.7916	2.0473	0.0807	1.2864	0.3528
111	Voltage-dependent anion-selective channel protein 1 OS=Homo sapiens GN=VDAC1 PE=1 SV=2	sp|P21796|VDAC1	13.22	27.6	7	0.2253	0.0003	0.3816	0.0021	0.3388	0.0039	0.4033	0.0046
112	T-complex protein 1 subunit zeta OS=Homo sapiens GN=CCT6A PE=1 SV=3	sp|P40227|TCPZ	13.22	16.8	9	0.8565	0.1453	1.0387	0.7768	0.9882	0.8716	1.2694	0.0317
113	Annexin A6 OS=Homo sapiens GN=ANXA6 PE=1 SV=3	sp|P08133|ANXA6	13.08	12.5	8	1.5694	0.0582	4.7482	0.0042	3.1437	0.0085	2.2831	0.0487
114	Hexokinase-1 OS=Homo sapiens GN=HK1 PE=1 SV=3	sp|P19367|HXK1	12.99	7.6	6	0.6081	0.0536	0.5831	0.007	1.0169	0.8999	0.3336	0.0046
115	Moesin OS=Homo sapiens GN=MSN PE=1 SV=3	sp|P26038|MOES	12.81	14.2	11	0.5456	0.0076	1.9299	0.0012	0.6662	0.0767	1.3	0.0133
116	Annexin A5 OS=Homo sapiens GN=ANXA5 PE=1 SV=2	sp|P08758|ANXA5	12.79	17.8	6	0.8092	0.3046	1.2973	0.1205	0.7518	0.0585	1.0499	0.8644
117	60S ribosomal protein L7 OS=Homo sapiens GN=RPL7 PE=1 SV=1	sp|P18124|RL7	12.76	26.2	6	0.9948	0.9725	1.144	0.3624	0.9782	0.8454	1.1189	0.2798
118	Serine hydroxymethyltransferase, mitochondrial OS=Homo sapiens GN=SHMT2 PE=1 SV=3	sp|P34897|GLYM	12.67	12.3	7	0.8512	0.2153	0.8218	0.0282	0.713	0.0004	0.7992	0.0354
119	Trifunctional enzyme subunit beta, mitochondrial OS=Homo sapiens GN=HADHB PE=1 SV=3	sp|P55084|ECHB	12.59	11.2	7	0.4362	0	0.5185	0.0007	0.675	0.0044	0.4959	0.0004
120	60S ribosomal protein L10a OS=Homo sapiens GN=RPL10A PE=1 SV=2	sp|P62906|RL10A	12.48	25.4	6	0.954	0.8441	1.0144	0.9026	1.0356	0.8325	1.1673	0.2824
121	Heterogeneous nuclear ribonucleoprotein Q OS=Homo sapiens GN=SYNCRIP PE=1 SV=2	sp|O60506|HNRPQ	12.47	10	6	0.6381	0.6577	0.6654	0.5672	0.3231	0.1966	0.6251	0.5069
122	Cytoskeleton-associated protein 4 OS=Homo sapiens GN=CKAP4 PE=1 SV=2	sp|Q07065|CKAP4	12.41	14.3	6	0.5983	0.0423	0.8395	0.1023	0.6281	0.0724	0.4158	0.0096
123	Transgelin-2 OS=Homo sapiens GN=TAGLN2 PE=1 SV=3	sp|P37802|TAGL2	12.4	36.2	9	0.6609	0.0387	0.6887	0.0098	0.9358	0.5185	1.1094	0.1686
124	Phosphoglycerate mutase 1 OS=Homo sapiens GN=PGAM1 PE=1 SV=2	sp|P18669|PGAM1	12.29	27.6	9	1.354	0.0283	1.9823	0.0115	0.8891	0.2884	1.2874	0.4687
125	Cytochrome b-c1 complex subunit 1, mitochondrial OS=Homo sapiens GN=UQCRC1 PE=1 SV=3	sp|P31930|QCR1	12.26	19.4	8	0.4923	0.0518	0.4719	0.0041	0.6267	0.1332	0.4281	0
126	Pre-mRNA-processing-splicing factor 8 OS=Homo sapiens GN=PRPF8 PE=1 SV=2	sp|Q6P2Q9|PRP8	12.15	4	7	1.3992	0.0089	1.2218	0.3618	1.0478	0.6486	1.4388	0.0287
127	X-ray repair cross-complementing protein 5 OS=Homo sapiens GN=XRCC5 PE=1 SV=3	sp|P13010|XRCC5	12.15	11.5	7	1.3999	0.0198	1.4784	0.0179	1.1566	0.2312	1.4889	0.0122
128	Adenosylhomocysteinase OS=Homo sapiens GN=AHCY PE=1 SV=4	sp|P23526|SAHH	12.1	16.2	7	0.7656	0.0235	1.0189	0.7643	0.8313	0.0263	0.7225	0.0028
129	Coatomer subunit beta OS=Homo sapiens GN=COPB1 PE=1 SV=3	sp|P53618|COPB	12.09	10.3	7	1.372	0.1963	1.4926	0.0576	1.7966	0.0113	1.1403	0.4661
130	Transferrin receptor protein 1 OS=Homo sapiens GN=TFRC PE=1 SV=2	sp|P02786|TFR1	12.09	9.5	7	1.3739	0.0259	1.2563	0.179	1.2523	0.0724	1.0961	0.1623
131	Far upstream element-binding protein 2 OS=Homo sapiens GN=KHSRP PE=1 SV=4	sp|Q92945|FUBP2	12.07	11.7	6	1.4412	0.0468	1.9128	0.0004	1.1325	0.2907	1.3763	0.0243
132	EH domain-containing protein 2 OS=Homo sapiens GN=EHD2 PE=1 SV=2	sp|Q9NZN4|EHD2	12.06	10.3	6	0.2145	0.078	0.3027	0.2269	0.1085	0.0257	0.1047	0.0252
133	Valyl-tRNA synthetase OS=Homo sapiens GN=VARS PE=1 SV=4	sp|P26640|SYVC	12.04	6.3	5	0.6298	0.0522	1.0925	0.5754	1.1009	0.2515	1.4287	0.0745
134	40S ribosomal protein S2 OS=Homo sapiens GN=RPS2 PE=1 SV=2	sp|P15880|RS2	12.03	22.5	7	0.9961	0.9744	1.0721	0.4953	1.0485	0.6115	1.1252	0.2568
135	Probable ATP-dependent RNA helicase DDX5 OS=Homo sapiens GN=DDX5 PE=1 SV=1	sp|P17844|DDX5	11.98	11.9	7	1.0853	0.5368	0.9541	0.8564	0.7857	0.0784	0.9358	0.7993
136	Bifunctional purine biosynthesis protein PURH OS=Homo sapiens GN=ATIC PE=1 SV=3	sp|P31939|PUR9	11.97	15	8	1.7555	0.0015	1.0158	0.8868	1.1525	0.3461	1.0171	0.8561
137	Protein disulfide-isomerase A4 OS=Homo sapiens GN=PDIA4 PE=1 SV=2	sp|P13667|PDIA4	11.85	11	7	1.329	0.0049	0.7997	0.1073	0.9977	0.9783	1.9524	0.0003
138	Calreticulin OS=Homo sapiens GN=CALR PE=1 SV=1	sp|P27797|CALR	11.66	13.7	7	0.9472	0.7796	1.1824	0.2051	1.0116	0.9158	1.2422	0.3173
139	Glutaminyl-tRNA synthetase OS=Homo sapiens GN=QARS PE=1 SV=1	sp|P47897|SYQ	11.62	9.2	7	0.7842	0.4105	1.2324	0.5135	1.3659	0.3463	0.7991	0.5639
140	Transaldolase OS=Homo sapiens GN=TALDO1 PE=1 SV=2	sp|P37837|TALDO	11.55	14	7	1.222	0.3412	1.0901	0.5395	1.9177	0.0554	1.0878	0.6337
141	Core histone macro-H2A.1 OS=Homo sapiens GN=H2AFY PE=1 SV=4	sp|O75367|H2AY	11.54	18.5	7	0.4347	0.0047	0.5663	0.0003	0.5022	0.0017	0.4566	0.0004
142	40S ribosomal protein S3a OS=Homo sapiens GN=RPS3A PE=1 SV=2	sp|P61247|RS3A	11.53	25.4	8	0.821	0.0826	0.9221	0.493	0.7945	0.036	0.884	0.348
143	Thioredoxin domain-containing protein 5 OS=Homo sapiens GN=TXNDC5 PE=1 SV=2	sp|Q8NBS9|TXND5	11.49	17.8	7	0.7303	0.1069	1.3485	0.0044	1.4145	0.0063	1.1327	0.0954
144	60S ribosomal protein L5 OS=Homo sapiens GN=RPL5 PE=1 SV=3	sp|P46777|RL5	11.44	15.2	6	1.128	0.5761	1.1265	0.1666	1.3489	0.2127	1.2544	0.0999
145	Rab GDP dissociation inhibitor beta OS=Homo sapiens GN=GDI2 PE=1 SV=2	sp|P50395|GDIB	11.37	20.5	8	1.5121	0.0033	1.4985	0.0032	1.8474	0.0029	1.5473	0.0072
146	Aldose reductase OS=Homo sapiens GN=AKR1B1 PE=1 SV=3	sp|P15121|ALDR	11.31	18.7	8	0.6813	0.1135	3.0993	0.0522	0.7869	0.4947	1.6869	0.3623
147	T-complex protein 1 subunit delta OS=Homo sapiens GN=CCT4 PE=1 SV=4	sp|P50991|TCPD	11.25	14.5	6	1.3765	0.0896	1.2543	0.4502	1.2154	0.301	1.5359	0.0643
148	ATP-dependent RNA helicase DDX39A OS=Homo sapiens GN=DDX39A PE=1 SV=2	sp|O00148|DX39A	11.19	12.9	8	2.29	0.1496	3.2494	0.1083	1.2687	0.6388	1.4094	0.5347
149	Serine/threonine-protein phosphatase 2A 65 kDa regulatory subunit A alpha isoform OS=Homo sapiens GN=PPP2R1A PE=1 SV=4	sp|P30153|2AAA	11.11	8.8	5	1.2646	0.0565	1.1243	0.3101	0.9691	0.7147	1.1698	0.1347
150	60S ribosomal protein L21 OS=Homo sapiens GN=RPL21 PE=1 SV=2	sp|P46778|RL21	11.01	30	6	0.7581	0.0128	0.8166	0.115	0.6671	0.0005	0.8091	0.0635
151	Protein S100-A9 OS=Homo sapiens GN=S100A9 PE=1 SV=1	sp|P06702|S10A9	10.99	61.4	10	0.5638	0.0501	0.5581	0.0548	7.6783	0.0001	0.5976	0.0078
152	Elongation factor 1-beta OS=Homo sapiens GN=EEF1B2 PE=1 SV=3	sp|P24534|EF1B	10.95	28.4	7	1.2888	0.0354	1.8229	0.0029	0.9498	0.6523	1.2305	0.0438
153	Heterogeneous nuclear ribonucleoprotein D0 OS=Homo sapiens GN=HNRNPD PE=1 SV=1	sp|Q14103|HNRPD	10.88	13.8	6	0.5326	0.1042	1.1143	0.4099	0.7732	0.2684	0.8976	0.6085
154	Peroxiredoxin-2 OS=Homo sapiens GN=PRDX2 PE=1 SV=5	sp|P32119|PRDX2	10.78	36.9	10	1.6212	0.0014	1.7793	0.0002	1.4394	0.0088	1.1085	0.212
155	40S ribosomal protein S18 OS=Homo sapiens GN=RPS18 PE=1 SV=3	sp|P62269|RS18	10.78	27	6	1.0707	0.5538	0.9743	0.7808	0.932	0.6876	0.9704	0.6261
156	40S ribosomal protein S19 OS=Homo sapiens GN=RPS19 PE=1 SV=2	sp|P39019|RS19	10.75	37.9	7	0.9371	0.5459	0.9963	0.9539	0.9651	0.6058	0.9853	0.8763
157	Prohibitin OS=Homo sapiens GN=PHB PE=1 SV=1	sp|P35232|PHB	10.75	32.7	9	0.3997	0.0516	0.515	0.2049	0.3984	0.078	0.6272	0.3045
158	Non-POU domain-containing octamer-binding protein OS=Homo sapiens GN=NONO PE=1 SV=4	sp|Q15233|NONO	10.72	15.1	6	1.2573	0.2804	1.0736	0.4711	1.1027	0.4155	1.2035	0.1513
159	Threonyl-tRNA synthetase, cytoplasmic OS=Homo sapiens GN=TARS PE=1 SV=3	sp|P26639|SYTC	10.61	8	6	1.1979	0.3289	1.3635	0.0674	1.2183	0.3496	1.9974	0.0123
160	Inorganic pyrophosphatase OS=Homo sapiens GN=PPA1 PE=1 SV=2	sp|Q15181|IPYR	10.61	25.9	5	1.0917	0.3823	1.1337	0.3424	1.844	0.0002	0.9481	0.5615
161	Exportin-2 OS=Homo sapiens GN=CSE1L PE=1 SV=3	sp|P55060|XPO2	10.59	8.8	8	0.6797	0.355	0.4871	0.3408	0.6221	0.2483	0.4543	0.2827
162	Glutamate dehydrogenase 1, mitochondrial OS=Homo sapiens GN=GLUD1 PE=1 SV=2	sp|P00367|DHE3	10.57	10.9	6	0.3476	0.0618	0.3867	0.0734	0.2915	0.037	0.3005	0.0571
163	40S ribosomal protein S7 OS=Homo sapiens GN=RPS7 PE=1 SV=1	sp|P62081|RS7	10.52	27.3	6	1.0896	0.5325	1.0683	0.6511	1.0134	0.948	1.1004	0.4107
164	Extended synaptotagmin-1 OS=Homo sapiens GN=ESYT1 PE=1 SV=1	sp|Q9BSJ8|ESYT1	10.49	7.7	7	1.1623	0.4362	0.8918	0.459	0.7632	0.4239	0.6863	0.1656
165	Adenylyl cyclase-associated protein 1 OS=Homo sapiens GN=CAP1 PE=1 SV=5	sp|Q01518|CAP1	10.49	10.1	5	0.7657	0.1344	1.0779	0.6358	1.3883	0.1649	0.8282	0.0893
166	Arginyl-tRNA synthetase, cytoplasmic OS=Homo sapiens GN=RARS PE=1 SV=2	sp|P54136|SYRC	10.46	8.6	5	0.8882	0.2507	1.1885	0.0359	1.2292	0.0561	1.3887	0.0161
167	DNA replication licensing factor MCM7 OS=Homo sapiens GN=MCM7 PE=1 SV=4	sp|P33993|MCM7	10.44	10	6	1.0328	0.8688	1.0167	0.95	0.6986	0.1757	1.1183	0.6132
168	60S ribosomal protein L7a OS=Homo sapiens GN=RPL7A PE=1 SV=2	sp|P62424|RL7A	10.38	20.7	5	0.9518	0.6782	0.9697	0.7287	0.8894	0.2237	0.9914	0.912
169	GTP-binding nuclear protein Ran OS=Homo sapiens GN=RAN PE=1 SV=3	sp|P62826|RAN	10.15	24.1	5	1.3545	0.0192	1.2523	0.0279	1.0342	0.62	1.6424	0.0006
170	Proteasome activator complex subunit 1 OS=Homo sapiens GN=PSME1 PE=1 SV=1	sp|Q06323|PSME1	10.12	28.9	6	2.1358	0.0131	1.2712	0.175	2.9091	0.0026	2.1683	0.023
171	Eukaryotic peptide chain release factor GTP-binding subunit ERF3A OS=Homo sapiens GN=GSPT1 PE=1 SV=1	sp|P15170|ERF3A	10.11	11.8	5	0.941	0.7396	1.07	0.3136	0.9924	0.9694	0.8621	0.1007
172	Mannosyl-oligosaccharide glucosidase OS=Homo sapiens GN=MOGS PE=1 SV=5	sp|Q13724|MOGS	10.05	12.7	9	0.5461	0.4125	0.6951	0.4514	1.0841	0.9064	0.8671	0.8123
173	40S ribosomal protein S10 OS=Homo sapiens GN=RPS10 PE=1 SV=1	sp|P46783|RS10	10.04	38.2	5	1.0541	0.585	0.9629	0.6307	1.0198	0.9233	1.0641	0.5797
174	Peroxiredoxin-5, mitochondrial OS=Homo sapiens GN=PRDX5 PE=1 SV=4	sp|P30044|PRDX5	10.04	28.5	7	0.8951	0.7046	0.7384	0.0229	1.0863	0.5587	0.8527	0.2014
175	Eukaryotic translation initiation factor 5B OS=Homo sapiens GN=EIF5B PE=1 SV=4	sp|O60841|IF2P	10.02	6.1	6	0.4969	0.3805	0.5054	0.4598	0.4068	0.343	0.4061	0.3151
176	Desmoplakin OS=Homo sapiens GN=DSP PE=1 SV=3	sp|P15924|DESP	9.97	1.9	4	0.642	0.0796	0.3584	0.0025	0.3951	0.0051	0.44	0.0022
177	FACT complex subunit SSRP1 OS=Homo sapiens GN=SSRP1 PE=1 SV=1	sp|Q08945|SSRP1	9.96	8.3	5	1.2056	0.2176	1.2015	0.3156	1.1431	0.4391	1.399	0.0545
178	Junction plakoglobin OS=Homo sapiens GN=JUP PE=1 SV=3	sp|P14923|PLAK	9.95	7.9	9	0.3272	0.0971	0.3675	0.3987	0.4031	0.075	0.5179	0.2434
179	Coatomer subunit alpha OS=Homo sapiens GN=COPA PE=1 SV=2	sp|P53621|COPA	9.91	5.5	6	1.0523	0.4837	0.9842	0.8874	1.6908	0.0035	1.0955	0.5726
180	Tricarboxylate transport protein, mitochondrial OS=Homo sapiens GN=SLC25A1 PE=1 SV=2	sp|P53007|TXTP	9.86	16.7	6	1.6377	0.0092	0.7331	0.0243	1.0668	0.6765	0.8186	0.1202
181	Interleukin enhancer-binding factor 2 OS=Homo sapiens GN=ILF2 PE=1 SV=2	sp|Q12905|ILF2	9.77	15.9	5	0.7918	0.1177	1.1519	0.1965	0.8932	0.2748	1.0801	0.4607
182	Bifunctional aminoacyl-tRNA synthetase OS=Homo sapiens GN=EPRS PE=1 SV=5	sp|P07814|SYEP	9.6	4	4	0.9153	0.6913	0.6738	0.0116	0.9484	0.789	1.2411	0.172
183	Eukaryotic translation initiation factor 5 OS=Homo sapiens GN=EIF5 PE=1 SV=2	sp|P55010|IF5	9.58	11.4	6	1.4287	0.1031	1.2819	0.1043	1.5047	0.0255	1.9381	0.0112
184	Myb-binding protein 1A OS=Homo sapiens GN=MYBBP1A PE=1 SV=2	sp|Q9BQG0|MBB1A	9.57	5.6	5	0.9189	0.5603	1.1284	0.5704	0.6871	0.0471	1.3746	0.0628
185	26S protease regulatory subunit 6A OS=Homo sapiens GN=PSMC3 PE=1 SV=3	sp|P17980|PRS6A	9.57	14.1	8	1.4242	0.0894	1.2538	0.0548	1.0133	0.9343	1.0288	0.737
186	ATP-dependent RNA helicase DDX3X OS=Homo sapiens GN=DDX3X PE=1 SV=3	sp|O00571|DDX3X	9.53	8.6	4	1.1673	0.2296	0.9728	0.8127	0.9046	0.4479	1.068	0.6402
187	60S acidic ribosomal protein P0 OS=Homo sapiens GN=RPLP0 PE=1 SV=1	sp|P05388|RLA0	9.52	24.9	5	1.0972	0.6804	1.2124	0.2252	1.0654	0.5397	1.2587	0.3373
188	26S protease regulatory subunit 10B OS=Homo sapiens GN=PSMC6 PE=1 SV=1	sp|P62333|PRS10	9.46	14.7	6	1.4356	0.0882	1.3382	0.1519	0.9394	0.724	0.9117	0.5165
189	60S ribosomal protein L23 OS=Homo sapiens GN=RPL23 PE=1 SV=1	sp|P62829|RL23	9.43	31.4	5	0.7776	0.0711	0.8255	0.0544	0.792	0.157	0.9878	0.9128
190	Protein S100-A6 OS=Homo sapiens GN=S100A6 PE=1 SV=1	sp|P06703|S10A6	9.31	60	6	0.3951	0.0579	1.5747	0.0143	1.605	0.0662	0.6999	0.1265
191	NADPH--cytochrome P450 reductase OS=Homo sapiens GN=POR PE=1 SV=2	sp|P16435|NCPR	9.31	8.4	6	1.1071	0.4589	0.9952	0.9465	2.3981	0.0606	1.4844	0.2084
192	Peptidyl-prolyl cis-trans isomerase B OS=Homo sapiens GN=PPIB PE=1 SV=2	sp|P23284|PPIB	9.3	21.8	5	0.8102	0.0338	0.7707	0.0447	0.8961	0.3475	0.6049	0.0064
193	Peroxiredoxin-6 OS=Homo sapiens GN=PRDX6 PE=1 SV=3	sp|P30041|PRDX6	9.3	21.4	6	0.9793	0.9394	0.7827	0.0776	1.0348	0.8453	1.0273	0.832
194	Eukaryotic translation initiation factor 5A-1 OS=Homo sapiens GN=EIF5A PE=1 SV=2	sp|P63241|IF5A1	9.23	33.1	6	1.1347	0.5367	1.6978	0.0088	1.0016	0.9863	1.3304	0.0459
195	40S ribosomal protein S25 OS=Homo sapiens GN=RPS25 PE=1 SV=1	sp|P62851|RS25	9.18	38.4	5	0.9005	0.3595	1.0429	0.5597	0.8313	0.0487	0.9783	0.7559
196	3-hydroxyacyl-CoA dehydrogenase type-2 OS=Homo sapiens GN=HSD17B10 PE=1 SV=3	sp|Q99714|HCD2	9.16	27.2	5	0.7324	0.0532	0.6275	0.2499	0.9643	0.8451	0.845	0.1246
197	L-lactate dehydrogenase B chain OS=Homo sapiens GN=LDHB PE=1 SV=2	sp|P07195|LDHB	9.12	18.3	6	0.2024	0.048	1.2647	0.116	0.8617	0.2314	2.1716	0.0158
198	Lamin-B1 OS=Homo sapiens GN=LMNB1 PE=1 SV=2	sp|P20700|LMNB1	9.12	10.6	8	1.0408	0.7914	1.1432	0.0841	0.7752	0.1249	1.1155	0.4801
199	Glucosidase 2 subunit beta OS=Homo sapiens GN=PRKCSH PE=1 SV=2	sp|P14314|GLU2B	9.12	10.2	4	0.9734	0.7352	1.3687	0.0242	0.8527	0.1174	0.9748	0.7583
200	40S ribosomal protein S15 OS=Homo sapiens GN=RPS15 PE=1 SV=2	sp|P62841|RS15	9.1	60.7	7	0.8453	0.1727	0.9965	0.9733	0.8516	0.1847	1.0482	0.6189
201	Plastin-3 OS=Homo sapiens GN=PLS3 PE=1 SV=4	sp|P13797|PLST	9.04	10.8	8	0.6366	0.5632	0.8716	0.8433	0.8071	0.4164	0.7257	0.2536
202	Very long-chain specific acyl-CoA dehydrogenase, mitochondrial OS=Homo sapiens GN=ACADVL PE=1 SV=1	sp|P49748|ACADV	8.96	6.9	4	0.6635	0.0819	0.6221	0.1911	1.4985	0.0876	0.8267	0.4988
203	Heterogeneous nuclear ribonucleoprotein H OS=Homo sapiens GN=HNRNPH1 PE=1 SV=4	sp|P31943|HNRH1	8.87	11.6	6	0.4732		0.609		1.9936		0.9947
204	Eukaryotic translation initiation factor 3 subunit L OS=Homo sapiens GN=EIF3L PE=1 SV=1	sp|Q9Y262|EIF3L	8.84	10.8	5	0.9498	0.6086	1.1706	0.0736	0.9433	0.4346	1.1341	0.2424
205	40S ribosomal protein S15a OS=Homo sapiens GN=RPS15A PE=1 SV=2	sp|P62244|RS15A	8.8	34.6	5	1.1492	0.3746	0.9629	0.7704	1.0213	0.8668	1.0818	0.547
206	Phenylalanyl-tRNA synthetase beta chain OS=Homo sapiens GN=FARSB PE=1 SV=3	sp|Q9NSD9|SYFB	8.79	9.3	5	1.2451	0.6197	0.7833	0.5838	0.9995	0.9985	1.1796	0.3442
207	Phosphatidylethanolamine-binding protein 1 OS=Homo sapiens GN=PEBP1 PE=1 SV=3	sp|P30086|PEBP1	8.78	25.1	4	1.6598	0.0376	1.3135	0.2097	1.2411	0.1992	1.6567	0.0244
208	6-phosphofructokinase, liver type OS=Homo sapiens GN=PFKL PE=1 SV=6	sp|P17858|K6PL	8.78	8.3	5	2.4514	0.1461	1.1669	0.4495	1.3713	0.1931	1.9548	0.0956
209	Matrin-3 OS=Homo sapiens GN=MATR3 PE=1 SV=2	sp|P43243|MATR3	8.71	7.7	7	0.7803	0.0806	1.0286	0.8899	0.7473	0.046	0.9004	0.6605
210	60S ribosomal protein L17 OS=Homo sapiens GN=RPL17 PE=1 SV=3	sp|P18621|RL17	8.67	20.1	6	0.8103	0.2636	0.9315	0.4274	0.7522	0.0784	0.9869	0.9088
211	Carbamoyl-phosphate synthase [ammonia], mitochondrial OS=Homo sapiens GN=CPS1 PE=1 SV=2	sp|P31327|CPSM	8.65	3.6	5	0.8992	0.3813	0.7465	0.1548	0.6717	0.0497	7.4473	0.0014
212	RNA-binding protein 14 OS=Homo sapiens GN=RBM14 PE=1 SV=2	sp|Q96PK6|RBM14	8.61	6.7	4	1.2356	0.0455	0.9331	0.44	0.8158	0.05	1.2052	0.1838
213	Annexin A1 OS=Homo sapiens GN=ANXA1 PE=1 SV=2	sp|P04083|ANXA1	8.61	15	5	0.1427	0.2505	1.1399	0.3259	0.1045	0.1085	0.1848	0.0213
214	Isoleucyl-tRNA synthetase, mitochondrial OS=Homo sapiens GN=IARS2 PE=1 SV=2	sp|Q9NSE4|SYIM	8.59	7.1	5	0.4362	0.0467	0.3956	0.0273	0.541	0.0716	0.49	0.0366
215	Copine-3 OS=Homo sapiens GN=CPNE3 PE=1 SV=1	sp|O75131|CPNE3	8.58	8	5	1.2876	0.0193	0.8909	0.4841	2.2094	0.0003	0.7285	0.0171
216	60S ribosomal protein L13a OS=Homo sapiens GN=RPL13A PE=1 SV=2	sp|P40429|RL13A	8.57	14.3	4	1.1091	0.3991	0.9601	0.6967	0.9496	0.4092	1.225	0.0734
217	High mobility group protein B1 OS=Homo sapiens GN=HMGB1 PE=1 SV=3	sp|P09429|HMGB1	8.57	17.2	5	3.2478	0.0006	1.8873	0.0205	1.9768	0.0006	1.9284	0.0007
218	Pyruvate carboxylase, mitochondrial OS=Homo sapiens GN=PC PE=1 SV=2	sp|P11498|PYC	8.52	7.3	7	0.5903	0.1819	1.0875	0.4287	0.9214	0.764	1.2294	0.4853
219	Elongation factor 1-delta OS=Homo sapiens GN=EEF1D PE=1 SV=5	sp|P29692|EF1D	8.49	21.3	6	1.0704	0.6237	1.5219	0.0025	1.1172	0.5488	1.2242	0.3787
220	Dolichyl-diphosphooligosaccharide--protein glycosyltransferase subunit 1 OS=Homo sapiens GN=RPN1 PE=1 SV=1	sp|P04843|RPN1	8.49	10.1	4	0.7717	0.0498	0.6173	0.0252	0.9717	0.8368	0.7567	0.0297
221	Fumarate hydratase, mitochondrial OS=Homo sapiens GN=FH PE=1 SV=3	sp|P07954|FUMH	8.38	12.2	5	0.1974	0.0004	0.2816	0.0005	0.3784	0.0029	0.2277	0.0024
222	Aspartate aminotransferase, mitochondrial OS=Homo sapiens GN=GOT2 PE=1 SV=3	sp|P00505|AATM	8.32	14	5	0.5428	0.0621	0.5608	0.1525	0.9683	0.8786	0.6061	0.0763
223	DNA topoisomerase 2-alpha OS=Homo sapiens GN=TOP2A PE=1 SV=3	sp|P11388|TOP2A	8.26	2.9	4	1.2546	0.2894	1.4078	0.2014	1.6829	0.0452	1.4613	0.118
224	Poly(rC)-binding protein 1 OS=Homo sapiens GN=PCBP1 PE=1 SV=2	sp|Q15365|PCBP1	8.26	14	6	1.3876	0.123	0.8759	0.3277	1.0727	0.5412	0.8423	0.4319
225	T-complex protein 1 subunit alpha OS=Homo sapiens GN=TCP1 PE=1 SV=1	sp|P17987|TCPA	8.25	8.1	4	0.7299	0.3503	1.0394	0.904	1.1318	0.4207	1.1934	0.2518
226	Heat shock 70 kDa protein 4 OS=Homo sapiens GN=HSPA4 PE=1 SV=4	sp|P34932|HSP74	8.23	4.2	4	1.0414	0.6306	1.3196	0.0501	0.6238	0.0067	1.6197	0.0113
227	Ribosome-binding protein 1 OS=Homo sapiens GN=RRBP1 PE=1 SV=4	sp|Q9P2E9|RRBP1	8.21	14.9	5	0.4675	0.0212	0.642	0.0506	1.0474	0.578	0.5726	0.0354
228	Lamin-B2 OS=Homo sapiens GN=LMNB2 PE=1 SV=3	sp|Q03252|LMNB2	8.21	7.5	5	0.7076	0.2031	1.0714	0.5108	0.5941	0.0337	0.6357	0.0283
229	Importin-7 OS=Homo sapiens GN=IPO7 PE=1 SV=1	sp|O95373|IPO7	8.2	6.5	6	1.1241	0.6541	1.2021	0.4854	1.1871	0.4532	2.1798	0.1885
230	Peptidyl-prolyl cis-trans isomerase FKBP4 OS=Homo sapiens GN=FKBP4 PE=1 SV=3	sp|Q02790|FKBP4	8.16	10.5	4	2.2244	0.0206	0.97	0.8846	1.382	0.1756	0.9714	0.7492
231	Eukaryotic translation initiation factor 3 subunit A OS=Homo sapiens GN=EIF3A PE=1 SV=1	sp|Q14152|EIF3A	8.16	7.3	6	0.976	0.8697	1.3023	0.1151	0.8985	0.4968	1.294	0.0165
232	Protein S100-A8 OS=Homo sapiens GN=S100A8 PE=1 SV=1	sp|P05109|S10A8	8.16	32.3	5	0.4709	0.0135	0.4137	0.0386	5.6405	0.0004	0.4258	0.0013
233	U1 small nuclear ribonucleoprotein 70 kDa OS=Homo sapiens GN=SNRNP70 PE=1 SV=2	sp|P08621|RU17	8.15	8.7	4	1.4281	0.3647	1.3001	0.3386	1.0773	0.5912	1.1604	0.4577
234	Tubulin beta-6 chain OS=Homo sapiens GN=TUBB6 PE=1 SV=1	sp|Q9BUF5|TBB6	8.14	22.4	17	0.9152	0.5568	0.6676	0.2816	0.3594	0.0697	0.7956	0.2271
235	Sulfide:quinone oxidoreductase, mitochondrial OS=Homo sapiens GN=SQRDL PE=1 SV=1	sp|Q9Y6N5|SQRD	8.14	11.3	4	0.2566	0	0.4219	0.0002	0.3722	0.0007	0.2121	0
236	Glutathione S-transferase P OS=Homo sapiens GN=GSTP1 PE=1 SV=2	sp|P09211|GSTP1	8.13	36.7	5	0.1148	0.016	0.2279	0.0173	0.0862	0.0092	0.2042	0.0013
237	60S ribosomal protein L8 OS=Homo sapiens GN=RPL8 PE=1 SV=2	sp|P62917|RL8	8.08	15.2	7	0.7853	0.2263	0.9402	0.5602	0.7199	0.0621	0.8821	0.4678
238	Ras-related protein Rab-11B OS=Homo sapiens GN=RAB11B PE=1 SV=4	sp|Q15907|RB11B	8.06	20.2	4	0.7352	0.049	1.2455	0.0666	0.893	0.4786	0.6366	0.0171
239	Proteasome subunit alpha type-7 OS=Homo sapiens GN=PSMA7 PE=1 SV=1	sp|O14818|PSA7	8.05	25.4	4	1.0349	0.7886	0.9451	0.7947	0.9236	0.7015	0.9714	0.8191
240	Thioredoxin OS=Homo sapiens GN=TXN PE=1 SV=3	sp|P10599|THIO	8.04	34.3	4	1.0232	0.9044	1.2178	0.1415	1.0251	0.7956	1.9111	0.0285
241	Protein transport protein Sec23A OS=Homo sapiens GN=SEC23A PE=1 SV=2	sp|Q15436|SC23A	8.02	7.6	5	1.13	0.4941	1.1307	0.5733	1	1	1.3941	0.2316
242	Actin-related protein 2 OS=Homo sapiens GN=ACTR2 PE=1 SV=1	sp|P61160|ARP2	8	15.5	4	1.0274	0.8336	1.148	0.236	1.2178	0.1402	0.8249	0.2169
243	Lamina-associated polypeptide 2, isoform alpha OS=Homo sapiens GN=TMPO PE=1 SV=2	sp|P42166|LAP2A	8	9.1	6	1.3142	0.2379	1.8336	0.3643	1.1988	0.3284	0.9012	0.8206
244	Protein-glutamine gamma-glutamyltransferase 2 OS=Homo sapiens GN=TGM2 PE=1 SV=2	sp|P21980|TGM2	8	5.5	4	0.7315	0.2758	6.1152	0.0734	1.2506	0.2286	1.7934	0.0892
245	Putative RNA-binding protein Luc7-like 2 OS=Homo sapiens GN=LUC7L2 PE=1 SV=2	sp|Q9Y383|LC7L2	8	8.7	5	1.5419	0.0085	1.6343	0.006	1.3466	0.0241	1.5432	0.0085
246	CD44 antigen OS=Homo sapiens GN=CD44 PE=1 SV=3	sp|P16070|CD44	8	4.6	4	0.336	0.2025	0.8732	0.5633	0.2163	0.0436	0.741	0.3121
247	Heat shock protein 75 kDa, mitochondrial OS=Homo sapiens GN=TRAP1 PE=1 SV=3	sp|Q12931|TRAP1	7.97	9.4	7	0.9939	0.9635	0.5664	0.0071	1.0437	0.8309	1.1803	0.0999
248	Ras-related protein Rab-1B OS=Homo sapiens GN=RAB1B PE=1 SV=1	sp|Q9H0U4|RAB1B	7.96	25.9	4	0.9527		0.6924		1.0084		0.4607
249	Double-stranded RNA-specific adenosine deaminase OS=Homo sapiens GN=ADAR PE=1 SV=4	sp|P55265|DSRAD	7.95	3.1	4	0.9556	0.5771	0.7058	0.0172	1.3411	0.0364	1.1716	0.328
250	Isoleucyl-tRNA synthetase, cytoplasmic OS=Homo sapiens GN=IARS PE=1 SV=2	sp|P41252|SYIC	7.93	2.9	4	1.2946	0.1788	0.9633	0.7619	1.3128	0.3253	1.5314	0.117
251	U5 small nuclear ribonucleoprotein 200 kDa helicase OS=Homo sapiens GN=SNRNP200 PE=1 SV=2	sp|O75643|U520	7.88	2.3	5	1.3802	0.5452	1.1864	0.245	1.0098	0.9711	1.3606	0.0277
252	Splicing factor 3B subunit 3 OS=Homo sapiens GN=SF3B3 PE=1 SV=4	sp|Q15393|SF3B3	7.84	3.7	4	1.7607	0.0085	0.9647	0.6031	0.9905	0.9445	1.2258	0.1343
253	Superoxide dismutase [Mn], mitochondrial OS=Homo sapiens GN=SOD2 PE=1 SV=2	sp|P04179|SODM	7.84	28.4	6	0.1348	0.1384	0.1269	0.1231	0.2266	0.0455	0.1348	0.0348
254	Nucleosome assembly protein 1-like 1 OS=Homo sapiens GN=NAP1L1 PE=1 SV=1	sp|P55209|NP1L1	7.75	13.3	4	1.1272	0.6048	1.5922	0.3301	0.8944	0.604	0.992	0.9717
255	Histone-binding protein RBBP7 OS=Homo sapiens GN=RBBP7 PE=1 SV=1	sp|Q16576|RBBP7	7.74	7.8	5	1.9589	0.0049	1.3809	0.0198	1.0645	0.6455	1.3506	0.0241
256	Mitochondrial inner membrane protein OS=Homo sapiens GN=IMMT PE=1 SV=1	sp|Q16891|IMMT	7.71	8.2	6	0.4845	0.0953	0.6024	0.3526	0.5518	0.2405	0.616	0.1414
257	Isocitrate dehydrogenase [NADP], mitochondrial OS=Homo sapiens GN=IDH2 PE=1 SV=2	sp|P48735|IDHP	7.65	7.3	3	2.2705	0.0626	1.0879	0.7048	4.3288	0.0213	1.3681	0.194
258	Ubiquitin-40S ribosomal protein S27a OS=Homo sapiens GN=RPS27A PE=1 SV=2	sp|P62979|RS27A	7.63	25.6	7	1.3119	0.0822	1.3036	0.2438	1.2574	0.1092	1.0589	0.7156
259	6-phosphogluconate dehydrogenase, decarboxylating OS=Homo sapiens GN=PGD PE=1 SV=3	sp|P52209|6PGD	7.62	7	3	1.916	0.0579	1.3649	0.1047	1.9053	0.0825	1.8891	0.0265
260	Lactoylglutathione lyase OS=Homo sapiens GN=GLO1 PE=1 SV=4	sp|Q04760|LGUL	7.58	18.5	4	1.4822	0.0179	1.8361	0.008	1.469	0.0386	2.2659	0.0055
261	ATP-dependent RNA helicase DDX1 OS=Homo sapiens GN=DDX1 PE=1 SV=2	sp|Q92499|DDX1	7.55	8.2	6	1.6048		1.9572		1.3748		1.3088
262	Kinectin OS=Homo sapiens GN=KTN1 PE=1 SV=1	sp|Q86UP2|KTN1	7.53	4.9	5	0.5769	0.0003	1.1574	0.3966	0.8304	0.1274	0.7978	0.3652
263	Nicotinamide phosphoribosyltransferase OS=Homo sapiens GN=NAMPT PE=1 SV=1	sp|P43490|NAMPT	7.52	9.2	4	0.9947	0.9731	1.7342	0.0123	1.67	0.0124	1.1665	0.324
264	40S ribosomal protein SA OS=Homo sapiens GN=RPSA PE=1 SV=4	sp|P08865|RSSA	7.49	16.9	4	1.0196	0.9659	1.0122	0.9698	0.7772	0.4559	0.9966	0.9929
265	60S ribosomal protein L12 OS=Homo sapiens GN=RPL12 PE=1 SV=1	sp|P30050|RL12	7.49	23.6	6	1.1065	0.3894	1.2021	0.0968	1.2131	0.5502	1.3586	0.0969
266	Nucleoside diphosphate kinase A OS=Homo sapiens GN=NME1 PE=1 SV=1	sp|P15531|NDKA	7.41	57.9	10	1.4612	0.0134	0.58	0.0952	1.141	0.3607	1.3389	0.0419
267	Splicing factor 3B subunit 1 OS=Homo sapiens GN=SF3B1 PE=1 SV=3	sp|O75533|SF3B1	7.38	5.3	5	1.253	0.1242	0.8679	0.2223	0.9942	0.9673	1.3665	0.1215
268	Phosphate carrier protein, mitochondrial OS=Homo sapiens GN=SLC25A3 PE=1 SV=2	sp|Q00325|MPCP	7.37	10.8	7	0.6269	0.0363	0.7172	0.0627	0.7585	0.2197	0.5399	0.0198
269	26S proteasome non-ATPase regulatory subunit 1 OS=Homo sapiens GN=PSMD1 PE=1 SV=2	sp|Q99460|PSMD1	7.37	6.4	4	1.3929	0.1859	1.168	0.365	1.063	0.7121	1.0974	0.5238
270	Probable ATP-dependent RNA helicase DDX6 OS=Homo sapiens GN=DDX6 PE=1 SV=2	sp|P26196|DDX6	7.34	9.3	4	1.0637	0.6447	1.3345	0.2104	0.8911	0.4513	0.9232	0.5676
271	Obg-like ATPase 1 OS=Homo sapiens GN=OLA1 PE=1 SV=2	sp|Q9NTK5|OLA1	7.2	12.1	5	1.0818	0.6155	1.108	0.6189	1.0186	0.845	0.9877	0.9542
272	Myoferlin OS=Homo sapiens GN=MYOF PE=1 SV=1	sp|Q9NZM1|MYOF	7.11	3.6	5	0.7491	0.3483	1.5303	0.0946	0.7172	0.6255	0.9846	0.9531
273	Coatomer subunit delta OS=Homo sapiens GN=ARCN1 PE=1 SV=1	sp|P48444|COPD	7.1	9.2	4	1.2166	0.414	1.1059	0.6737	1.4938	0.2967	1.0783	0.594
274	Eukaryotic translation initiation factor 3 subunit C OS=Homo sapiens GN=EIF3C PE=1 SV=1	sp|Q99613|EIF3C	7.06	4.1	3	1.1023	0.4673	1.5143	0.0194	1.0745	0.6294	1.1911	0.3467
275	NADH-cytochrome b5 reductase 3 OS=Homo sapiens GN=CYB5R3 PE=1 SV=3	sp|P00387|NB5R3	7.06	17.9	6	0.4545	0.0573	0.7758	0.0984	0.5892	0.1958	0.4845	0.197
276	Myosin-Ic OS=Homo sapiens GN=MYO1C PE=1 SV=4	sp|O00159|MYO1C	7.03	6.5	5	0.5681		0.7904		0.5101		0.3444
277	40S ribosomal protein S23 OS=Homo sapiens GN=RPS23 PE=1 SV=3	sp|P62266|RS23	7.03	23.8	3	0.8922	0.159	0.9702	0.6716	0.9179	0.2643	0.9291	0.5324
278	WD repeat-containing protein 1 OS=Homo sapiens GN=WDR1 PE=1 SV=4	sp|O75083|WDR1	7.02	8.4	4	0.5588	0.1511	0.7359	0.0938	0.9134	0.5467	0.633	0.031
279	26S proteasome non-ATPase regulatory subunit 2 OS=Homo sapiens GN=PSMD2 PE=1 SV=3	sp|Q13200|PSMD2	6.99	4.3	3	1.6051	0.2417	1.3016	0.3842	1.1877	0.4782	1.4482	0.2175
280	Tumor protein D52 OS=Homo sapiens GN=TPD52 PE=1 SV=2	sp|P55327|TPD52	6.98	17.9	3	1.0019	0.9955	0.8505	0.2532	2.9594	0.0429	1.0263	0.911
281	Histone H2A.V OS=Homo sapiens GN=H2AFV PE=1 SV=3	sp|Q71UI9|H2AV	6.95	58.6	6	0.8415	0.8499	0.9581	0.8345	0.9455	0.8958	0.9131	0.8725
282	Protein S100-A11 OS=Homo sapiens GN=S100A11 PE=1 SV=2	sp|P31949|S10AB	6.95	41.9	5	1.0381	0.6495	0.5426	0.0042	1.167	0.2209	0.6573	0.0235
283	EH domain-containing protein 1 OS=Homo sapiens GN=EHD1 PE=1 SV=2	sp|Q9H4M9|EHD1	6.93	13.1	6	0.783	0.4176	1.8058	0.0332	1.2231	0.4753	0.5309	0.0221
284	Lon protease homolog, mitochondrial OS=Homo sapiens GN=LONP1 PE=1 SV=2	sp|P36776|LONM	6.87	6.7	5	0.6185	0.3329	0.4191	0.0544	0.6189	0.2401	1.0878	0.7791
285	Exportin-1 OS=Homo sapiens GN=XPO1 PE=1 SV=1	sp|O14980|XPO1	6.86	4.9	4	1.7498	0.2176	1.4619	0.0649	1.6697	0.0875	2.0091	0.0145
286	40S ribosomal protein S16 OS=Homo sapiens GN=RPS16 PE=1 SV=2	sp|P62249|RS16	6.86	22.6	3	1.0341	0.8843	1.0377	0.8048	0.841	0.4356	0.941	0.7907
287	T-complex protein 1 subunit eta OS=Homo sapiens GN=CCT7 PE=1 SV=2	sp|Q99832|TCPH	6.79	5	3	1.3447	0.0262	1.1243	0.2037	1.1916	0.0933	1.3801	0.0364
288	60S ribosomal protein L26 OS=Homo sapiens GN=RPL26 PE=1 SV=1	sp|P61254|RL26	6.74	17.2	3	1.1674	0.2522	1.0276	0.7539	0.9919	0.9127	1.2135	0.2691
289	Na(+)/H(+) exchange regulatory cofactor NHE-RF1 OS=Homo sapiens GN=SLC9A3R1 PE=1 SV=4	sp|O14745|NHRF1	6.73	12.3	4	3.6245	0.0499	1.1199	0.6855	2.3574	0.1196	1.4747	0.3587
290	Long-chain-fatty-acid--CoA ligase 3 OS=Homo sapiens GN=ACSL3 PE=1 SV=3	sp|O95573|ACSL3	6.68	4.9	4	0.4229	0.0268	0.7121	0.3367	0.9049	0.3516	0.8045	0.1217
291	60S ribosomal protein L10 OS=Homo sapiens GN=RPL10 PE=1 SV=4	sp|P27635|RL10	6.68	11.7	3	1.1727	0.1953	1	1	0.8099	0.1636	1.1427	0.5548
292	Putative pre-mRNA-splicing factor ATP-dependent RNA helicase DHX15 OS=Homo sapiens GN=DHX15 PE=1 SV=2	sp|O43143|DHX15	6.65	4.9	3	0.7013	0.1804	0.8079	0.0676	0.7974	0.099	0.9587	0.9026
293	Nucleoprotein TPR OS=Homo sapiens GN=TPR PE=1 SV=3	sp|P12270|TPR	6.62	1.9	5	1.1867	0.4357	1.0829	0.6416	1.2956	0.4936	1.1027	0.4174
294	Ras-related protein Rab-5C OS=Homo sapiens GN=RAB5C PE=1 SV=2	sp|P51148|RAB5C	6.62	26.4	4	0.5918		1.1964		1.5133		0.8126
295	Serine/arginine-rich splicing factor 6 OS=Homo sapiens GN=SRSF6 PE=1 SV=2	sp|Q13247|SRSF6	6.6	8.1	3	1.4322	0.0499	1.2964	0.0849	1.2097	0.0758	1.1601	0.1301
296	Electron transfer flavoprotein subunit alpha, mitochondrial OS=Homo sapiens GN=ETFA PE=1 SV=1	sp|P13804|ETFA	6.59	15.9	7	0.3603	0.1985	0.2322	0.1842	0.2972	0.1006	0.2922	0.0524
297	Adenylate kinase 2, mitochondrial OS=Homo sapiens GN=AK2 PE=1 SV=2	sp|P54819|KAD2	6.58	23	6	0.3628		0.4415		0.7053		0.6017
298	Splicing factor 3B subunit 2 OS=Homo sapiens GN=SF3B2 PE=1 SV=2	sp|Q13435|SF3B2	6.55	5.4	3	1.5904	0.008	1.1613	0.1896	0.9863	0.8811	1.2955	0.0827
299	Coatomer subunit beta' OS=Homo sapiens GN=COPB2 PE=1 SV=2	sp|P35606|COPB2	6.54	4	4	1.4402	0.0346	1.1256	0.5452	1.7708	0.0274	1.2088	0.3423
300	40S ribosomal protein S5 OS=Homo sapiens GN=RPS5 PE=1 SV=4	sp|P46782|RS5	6.52	21.6	8	0.8788	0.4162	1.0654	0.6375	0.8177	0.291	0.8451	0.3517
301	2-oxoglutarate dehydrogenase, mitochondrial OS=Homo sapiens GN=OGDH PE=1 SV=3	sp|Q02218|ODO1	6.5	3.8	4	0.9232	0.8524	0.6375	0.2118	0.8179	0.4535	0.5257	0.1099
302	Proteasome activator complex subunit 2 OS=Homo sapiens GN=PSME2 PE=1 SV=4	sp|Q9UL46|PSME2	6.46	16.3	4	1.6292	0.0145	1.408	0.0944	1.8429	0.0835	1.4264	0.1309
303	UV excision repair protein RAD23 homolog B OS=Homo sapiens GN=RAD23B PE=1 SV=1	sp|P54727|RD23B	6.46	9.3	7	1.6401	0.0153	1.2543	0.0585	1.3537	0.0315	1.166	0.1348
304	Ras GTPase-activating protein-binding protein 1 OS=Homo sapiens GN=G3BP1 PE=1 SV=1	sp|Q13283|G3BP1	6.44	11.2	5	1.0468	0.8848	1.1225	0.5263	1.0395	0.7866	1.003	0.9868
305	Nuclear mitotic apparatus protein 1 OS=Homo sapiens GN=NUMA1 PE=1 SV=2	sp|Q14980|NUMA1	6.4	2	3	1.7597	0.2028	1.2723	0.347	1.1699	0.4794	1.8646	0.0776
306	Hypoxia up-regulated protein 1 OS=Homo sapiens GN=HYOU1 PE=1 SV=1	sp|Q9Y4L1|HYOU1	6.39	2.8	3	1.1094	0.3173	1.0201	0.867	1.1925	0.1704	1.0572	0.4886
307	Medium-chain specific acyl-CoA dehydrogenase, mitochondrial OS=Homo sapiens GN=ACADM PE=1 SV=1	sp|P11310|ACADM	6.39	8.3	4	0.563	0.5858	0.5053	0.2231	1.5382	0.1637	0.7777	0.8062
308	Rho GTPase-activating protein 1 OS=Homo sapiens GN=ARHGAP1 PE=1 SV=1	sp|Q07960|RHG01	6.38	9.8	4	1.2395	0.3335	1.2595	0.4059	1.3716	0.1272	0.8071	0.13
309	Tropomyosin alpha-3 chain OS=Homo sapiens GN=TPM3 PE=1 SV=1	sp|P06753|TPM3	6.38	8.5	3	0.8436		0.5422		0.9465		0.8353
310	Dolichyl-diphosphooligosaccharide--protein glycosyltransferase 48 kDa subunit OS=Homo sapiens GN=DDOST PE=1 SV=4	sp|P39656|OST48	6.38	8.6	4	0.8732	0.1532	0.6848	0.0134	1.0574	0.4922	0.8032	0.091
311	Structural maintenance of chromosomes protein 3 OS=Homo sapiens GN=SMC3 PE=1 SV=2	sp|Q9UQE7|SMC3	6.37	3.5	3	1.2212	0.5595	1.6869	0.1253	1.0874	0.5659	0.8909	0.4649
312	6-phosphofructokinase type C OS=Homo sapiens GN=PFKP PE=1 SV=2	sp|Q01813|K6PP	6.34	7.3	6	0.9936	0.9456	1.2001	0.1527	0.7905	0.2678	1.4167	0.0638
313	Heterogeneous nuclear ribonucleoprotein A/B OS=Homo sapiens GN=HNRNPAB PE=1 SV=2	sp|Q99729|ROAA	6.34	8.4	3	1.1094	0.4722	1.1494	0.151	0.9893	0.8916	1.1162	0.2867
314	60S ribosomal protein L24 OS=Homo sapiens GN=RPL24 PE=1 SV=1	sp|P83731|RL24	6.34	19.1	8	0.8743	0.1008	0.9053	0.219	0.759	0.0119	1.0103	0.8823
315	60S ribosomal protein L15 OS=Homo sapiens GN=RPL15 PE=1 SV=2	sp|P61313|RL15	6.31	12.7	3	1.0826	0.7269	0.999	0.9949	0.865	0.4122	1.1558	0.1645
316	Histone deacetylase 2 OS=Homo sapiens GN=HDAC2 PE=1 SV=2	sp|Q92769|HDAC2	6.3	6.1	3	1.2459	0.3514	1.1513	0.4681	1.1604	0.3753	1.2347	0.3193
317	116 kDa U5 small nuclear ribonucleoprotein component OS=Homo sapiens GN=EFTUD2 PE=1 SV=1	sp|Q15029|U5S1	6.27	5.7	4	1.247	0.3504	1.4938	0.4313	0.9698	0.9392	1.4444	0.3189
318	Heterogeneous nuclear ribonucleoprotein L OS=Homo sapiens GN=HNRNPL PE=1 SV=2	sp|P14866|HNRPL	6.26	8.5	5	1.4974	0.1535	1.2691	0.0815	1.5189	0.3013	1.1437	0.2967
319	Calnexin OS=Homo sapiens GN=CANX PE=1 SV=2	sp|P27824|CALX	6.24	4.7	3	0.8856	0.4501	0.7852	0.0134	1.2389	0.208	1.3056	0.194
320	Protein DJ-1 OS=Homo sapiens GN=PARK7 PE=1 SV=2	sp|Q99497|PARK7	6.24	18	3	0.9253	0.3857	1.1643	0.1764	1.1899	0.1078	1.2104	0.0753
321	40S ribosomal protein S14 OS=Homo sapiens GN=RPS14 PE=1 SV=3	sp|P62263|RS14	6.24	23.8	3	1.1244	0.7663	1.0036	0.9785	1.1114	0.7504	1.2263	0.6334
322	Tubulin beta-4B chain OS=Homo sapiens GN=TUBB4B PE=1 SV=1	sp|P68371|TBB4B	6.23	42.7	31	0.984	0.9652	0.6913	0.1758	0.6311	0.1406	0.6204	0.1371
323	Poly [ADP-ribose] polymerase 1 OS=Homo sapiens GN=PARP1 PE=1 SV=4	sp|P09874|PARP1	6.22	4.3	3	0.6905	0.2158	0.6845	0.1469	1.0678	0.6533	1.6603	0.0842
324	Nuclear autoantigenic sperm protein OS=Homo sapiens GN=NASP PE=1 SV=2	sp|P49321|NASP	6.19	5.8	5	1.7005	0.0255	1.473	0.0465	1.0788	0.7742	1.7825	0.0667
325	Chloride intracellular channel protein 1 OS=Homo sapiens GN=CLIC1 PE=1 SV=4	sp|O00299|CLIC1	6.17	10.4	4	0.9652	0.885	1.4764	0.0447	0.9245	0.8084	0.9872	0.9652
326	Nucleolar protein 56 OS=Homo sapiens GN=NOP56 PE=1 SV=4	sp|O00567|NOP56	6.15	7.1	3	1.0189	0.8879	1.2473	0.2837	0.7609	0.81	1.4381	0.4796
327	Translationally-controlled tumor protein OS=Homo sapiens GN=TPT1 PE=1 SV=1	sp|P13693|TCTP	6.14	21.5	4	1.4042	0.0195	1.2371	0.1973	1.1174	0.2315	0.7618	0.0352
328	Protein diaphanous homolog 1 OS=Homo sapiens GN=DIAPH1 PE=1 SV=2	sp|O60610|DIAP1	6.13	3.1	4	0.7161	0.2833	0.8725	0.6827	1.0601	0.6656	1.0667	0.7078
329	Leucine-rich repeat-containing protein 59 OS=Homo sapiens GN=LRRC59 PE=1 SV=1	sp|Q96AG4|LRC59	6.13	16.3	7	1.3825	0.0216	0.8031	0.06	0.6779	0.1004	1.0453	0.6207
330	26S proteasome non-ATPase regulatory subunit 11 OS=Homo sapiens GN=PSMD11 PE=1 SV=3	sp|O00231|PSD11	6.1	8.5	3	1.2276	0.571	1.2787	0.16	1.0649	0.7719	1.0428	0.9144
331	Nuclease-sensitive element-binding protein 1 OS=Homo sapiens GN=YBX1 PE=1 SV=3	sp|P67809|YBOX1	6.1	19.1	4	1.7301	0.0459	1.1275	0.3793	1.1001	0.4517	1.3551	0.0284
332	Polymerase I and transcript release factor OS=Homo sapiens GN=PTRF PE=1 SV=1	sp|Q6NZI2|PTRF	6.1	7.9	3	0.1212	0.0017	0.6792	0.014	0.173	0.0051	0.1318	0.0022
333	Inverted formin-2 OS=Homo sapiens GN=INF2 PE=1 SV=2	sp|Q27J81|INF2	6.06	2.8	3	1.2414	0.068	1.3796	0.204	1.0865	0.4439	1.3617	0.1115
334	Cytochrome c1, heme protein, mitochondrial OS=Homo sapiens GN=CYC1 PE=1 SV=3	sp|P08574|CY1	6.06	8.3	3	0.4246	0.1447	0.3809	0.0676	0.41	0.1671	0.4004	0.1025
335	40S ribosomal protein S20 OS=Homo sapiens GN=RPS20 PE=1 SV=1	sp|P60866|RS20	6.06	22.7	3	0.9789	0.8344	0.9497	0.6951	1.023	0.8256	1.0844	0.5989
336	Kinesin-1 heavy chain OS=Homo sapiens GN=KIF5B PE=1 SV=1	sp|P33176|KINH	6.05	4.3	3	0.9438		1.2444		0.6443		1.1037
337	Glucosamine--fructose-6-phosphate aminotransferase [isomerizing] 1 OS=Homo sapiens GN=GFPT1 PE=1 SV=3	sp|Q06210|GFPT1	6.05	5.6	4	1.786		1.0891		1.5128		2.2955
338	Eukaryotic translation initiation factor 3 subunit F OS=Homo sapiens GN=EIF3F PE=1 SV=1	sp|O00303|EIF3F	6.05	10.9	3	1.2773	0.4128	1.4533	0.0145	1.0803	0.582	1.5022	0.0205
339	60S ribosomal protein L28 OS=Homo sapiens GN=RPL28 PE=1 SV=3	sp|P46779|RL28	6.04	19.7	3	0.8118	0.241	0.8963	0.5793	0.7707	0.0179	1.0334	0.8041
340	RuvB-like 1 OS=Homo sapiens GN=RUVBL1 PE=1 SV=1	sp|Q9Y265|RUVB1	6.04	8.3	3	0.7334	0.1586	0.7306	0.1154	0.601	0.5614	0.7059	0.2324
341	40S ribosomal protein S17-like OS=Homo sapiens GN=RPS17L PE=3 SV=1	sp|P0CW22|RS17L	6.03	31.1	5	0.8044	0.299	0.9136	0.7257	0.8953	0.6151	0.8492	0.3795
342	Calmodulin OS=Homo sapiens GN=CALM1 PE=1 SV=2	sp|P62158|CALM	6.02	26.2	3	0.5514	0.3817	1.0667	0.8121	0.6897	0.499	0.5846	0.4039
343	Polyadenylate-binding protein 4 OS=Homo sapiens GN=PABPC4 PE=1 SV=1	sp|Q13310|PABP4	6.01	7	3	0.7975	0.2747	1.0711	0.6312	0.7435	0.4561	1.1012	0.5265
344	Vigilin OS=Homo sapiens GN=HDLBP PE=1 SV=2	sp|Q00341|VIGLN	6.01	3.2	4	1.2579	0.6169	0.7208	0.5467	1.0373	0.8007	0.9014	0.5601
345	Proteasome subunit alpha type-6 OS=Homo sapiens GN=PSMA6 PE=1 SV=1	sp|P60900|PSA6	6.01	17.5	3	1.4519		1.4658		1.207		1.0205
346	Galectin-3 OS=Homo sapiens GN=LGALS3 PE=1 SV=5	sp|P17931|LEG3	6.01	20.4	6	1.4076	0.1343	0.9157	0.4112	0.509	0.405	0.8651	0.4438
347	14-3-3 protein gamma OS=Homo sapiens GN=YWHAG PE=1 SV=2	sp|P61981|1433G	6	24.3	9	0.6115	0.2613	0.8867	0.4698	1.1008	0.5832	1.1918	0.4839
348	Ubiquilin-1 OS=Homo sapiens GN=UBQLN1 PE=1 SV=2	sp|Q9UMX0|UBQL1	6	7.3	5	1.5287	0.1523	1.0817	0.587	0.9317	0.9309	1.3391	0.2488
349	Nuclear pore complex protein Nup133 OS=Homo sapiens GN=NUP133 PE=1 SV=2	sp|Q8WUM0|NU133	6	2.9	3	0.3209		0.2889		0.6642		0.3402
350	Dihydrolipoyl dehydrogenase, mitochondrial OS=Homo sapiens GN=DLD PE=1 SV=2	sp|P09622|DLDH	6	7.7	3	0.3462	0.0604	0.5165	0.1657	0.7807	0.2454	0.4405	0.0778
351	Nicotinate phosphoribosyltransferase OS=Homo sapiens GN=NAPRT1 PE=1 SV=2	sp|Q6XQN6|PNCB	6	9.7	4	0.4426		0.3048		2.2055		1.5931
352	Proteasome subunit beta type-6 OS=Homo sapiens GN=PSMB6 PE=1 SV=4	sp|P28072|PSB6	6	8.8	3	1.1978	0.159	0.9976	0.984	1.2268	0.4305	0.9337	0.4922
353	Annexin A3 OS=Homo sapiens GN=ANXA3 PE=1 SV=3	sp|P12429|ANXA3	6	9.6	3	0.3511	0.0062	0.8846	0.5105	0.4123	0.0184	0.7066	0.0528
354	Galectin-1 OS=Homo sapiens GN=LGALS1 PE=1 SV=2	sp|P09382|LEG1	6	25.2	4	0.3559	0.1682	1.6468	0.0363	0.2788	0.1574	0.5991	0.1103
355	Caveolin-1 OS=Homo sapiens GN=CAV1 PE=1 SV=4	sp|Q03135|CAV1	5.92	16.9	3	0.1648	0.0147	0.8261	0.3495	0.1234	0.0072	0.1386	0.0052
356	Histone H3.2 OS=Homo sapiens GN=HIST2H3A PE=1 SV=3	sp|Q71DI3|H32	5.9	14.7	3	1.1092	0.2864	1.0869	0.2765	0.9506	0.4875	1.2283	0.0604
357	Proteasome subunit beta type-1 OS=Homo sapiens GN=PSMB1 PE=1 SV=2	sp|P20618|PSB1	5.88	21.6	3	0.7671	0.7224	0.5695	0.4259	0.8311	0.5962	0.8227	0.6188
358	Ubiquitin carboxyl-terminal hydrolase 14 OS=Homo sapiens GN=USP14 PE=1 SV=3	sp|P54578|UBP14	5.86	9.1	3	2.4178	0.1224	0.7901	0.4532	1.4457	0.4889	2.5386	0.1098
359	40S ribosomal protein S24 OS=Homo sapiens GN=RPS24 PE=1 SV=1	sp|P62847|RS24	5.84	21.8	3	0.9339	0.3634	0.9586	0.5589	0.8539	0.3798	0.9644	0.7461
360	Enoyl-CoA hydratase, mitochondrial OS=Homo sapiens GN=ECHS1 PE=1 SV=4	sp|P30084|ECHM	5.81	9.7	3	0.9045	0.4952	0.4344	0.0751	0.8713	0.3961	0.6546	0.1459
361	Dynamin-2 OS=Homo sapiens GN=DNM2 PE=1 SV=2	sp|P50570|DYN2	5.79	4.1	3	1.2998	0.3014	1.5652	0.3161	0.956	0.9081	1.0609	0.8784
362	Macrophage-capping protein OS=Homo sapiens GN=CAPG PE=1 SV=2	sp|P40121|CAPG	5.74	9.2	4	0.3814	0.2281	1.1693	0.6384	0.4171	0.191	0.6299	0.3214
363	Heterogeneous nuclear ribonucleoprotein F OS=Homo sapiens GN=HNRNPF PE=1 SV=3	sp|P52597|HNRPF	5.73	12	6	1.2232	0.3006	1.2502	0.1143	1.2566	0.1094	0.9235	0.6972
364	Succinate dehydrogenase [ubiquinone] flavoprotein subunit, mitochondrial OS=Homo sapiens GN=SDHA PE=1 SV=2	sp|P31040|DHSA	5.71	5.6	3	0.5429	0.1688	0.4911	0.0589	0.7397	0.0844	0.4815	0.0798
365	Integrin alpha-3 OS=Homo sapiens GN=ITGA3 PE=1 SV=5	sp|P26006|ITA3	5.71	6.5	4	0.3189	0.137	0.9225	0.6051	0.233	0.0951	0.2382	0.0904
366	Purine nucleoside phosphorylase OS=Homo sapiens GN=PNP PE=1 SV=2	sp|P00491|PNPH	5.71	10.7	3	1.7861	0.1968	1.1587	0.3792	1.9118	0.1602	1.9517	0.1435
367	Coatomer subunit gamma OS=Homo sapiens GN=COPG PE=1 SV=1	sp|Q9Y678|COPG	5.7	3.5	3	1.5586	0.1706	1.3849	0.0848	1.6386	0.1451	1.2702	0.1076
368	NADP-dependent malic enzyme OS=Homo sapiens GN=ME1 PE=1 SV=1	sp|P48163|MAOX	5.69	6.3	3	2.9535	0.3886	0.8928	0.7986	1.6585	0.5472	1.4418	0.5534
369	Atlastin-3 OS=Homo sapiens GN=ATL3 PE=1 SV=1	sp|Q6DD88|ATLA3	5.66	7.2	3	0.8835	0.4544	0.8468	0.3467	0.7533	0.4252	0.9195	0.5567
370	DNA replication licensing factor MCM4 OS=Homo sapiens GN=MCM4 PE=1 SV=5	sp|P33991|MCM4	5.64	3.4	3	2.0759	0.1552	1.4375	0.3475	0.9188	0.5489	1.8985	0.1803
371	Heterogeneous nuclear ribonucleoprotein A3 OS=Homo sapiens GN=HNRNPA3 PE=1 SV=2	sp|P51991|ROA3	5.63	11.9	5	1.4524	0.0622	1.1055	0.2588	0.843	0.3898	1.2793	0.0749
372	Serpin B6 OS=Homo sapiens GN=SERPINB6 PE=1 SV=3	sp|P35237|SPB6	5.63	9.6	3	1.043	0.8638	0.9336	0.6141	0.4609	0.3757	1.5155	0.1491
373	Lupus La protein OS=Homo sapiens GN=SSB PE=1 SV=2	sp|P05455|LA	5.62	8.6	3	1.1275	0.787	1.0138	0.9659	1.0988	0.7199	1.2966	0.3619
374	Galectin-3-binding protein OS=Homo sapiens GN=LGALS3BP PE=1 SV=1	sp|Q08380|LG3BP	5.62	5.8	3	0.7191	0.1493	0.6628	0.0184	4.0743	0	0.6015	0.0035
375	Niban-like protein 1 OS=Homo sapiens GN=FAM129B PE=1 SV=3	sp|Q96TA1|NIBL1	5.59	7.4	3	0.7101		0.8894		0.6503		0.9374
376	Glycyl-tRNA synthetase OS=Homo sapiens GN=GARS PE=1 SV=3	sp|P41250|SYG	5.58	4.5	3	0.9208	0.3297	1.1081	0.4535	1.5173	0.0148	1.5176	0.0167
377	tRNA-splicing ligase RtcB homolog OS=Homo sapiens GN=C22orf28 PE=1 SV=1	sp|Q9Y3I0|RTCB	5.57	9.5	4	1.1012	0.6435	1.0602	0.8255	1.5645	0.2479	1.1138	0.6006
378	Nucleolar protein 58 OS=Homo sapiens GN=NOP58 PE=1 SV=1	sp|Q9Y2X3|NOP58	5.51	8.3	4	0.7095		0.6147		0.5994		0.68
379	Thioredoxin-dependent peroxide reductase, mitochondrial OS=Homo sapiens GN=PRDX3 PE=1 SV=3	sp|P30048|PRDX3	5.46	19.5	5	0.3658		0.7595		0.7162		0.8015
380	Signal recognition particle 14 kDa protein OS=Homo sapiens GN=SRP14 PE=1 SV=2	sp|P37108|SRP14	5.46	27.2	4	0.9991	0.9961	0.9863	0.9127	1.0765	0.595	1.2113	0.3046
381	40S ribosomal protein S6 OS=Homo sapiens GN=RPS6 PE=1 SV=1	sp|P62753|RS6	5.44	16.1	4	1.0094	0.9202	0.9565	0.6389	1.1068	0.5543	1.1984	0.155
382	Isocitrate dehydrogenase [NADP] cytoplasmic OS=Homo sapiens GN=IDH1 PE=1 SV=2	sp|O75874|IDHC	5.41	10.1	4	1.5671	0.2852	1.0143	0.9773	1.9709	0.2538	2.1627	0.1666
383	Presequence protease, mitochondrial OS=Homo sapiens GN=PITRM1 PE=1 SV=2	sp|Q5JRX3|PREP	5.38	3.2	3	0.5693	0.1559	0.3938	0.0625	0.4599	0.1703	0.4161	0.133
384	60S ribosomal protein L35a OS=Homo sapiens GN=RPL35A PE=1 SV=2	sp|P18077|RL35A	5.37	13.6	3	1.0932	0.7526	1.0497	0.6106	0.8221	0.3821	1.0948	0.7773
385	Tryptophanyl-tRNA synthetase, cytoplasmic OS=Homo sapiens GN=WARS PE=1 SV=2	sp|P23381|SYWC	5.36	9.8	6	2.7147	0.1932	2.4841	0.0935	1.1152	0.6784	6.433	0.0655
386	Myosin light polypeptide 6 OS=Homo sapiens GN=MYL6 PE=1 SV=2	sp|P60660|MYL6	5.35	21.9	7	0.3288	0.0017	0.761	0.1459	0.7869	0.0799	0.7868	0.0527
387	Protein S100-A16 OS=Homo sapiens GN=S100A16 PE=1 SV=1	sp|Q96FQ6|S10AG	5.33	41.7	4	0.4917	0.0883	0.3659	0.0809	0.8133	0.2851	0.3493	0.06
388	Aconitate hydratase, mitochondrial OS=Homo sapiens GN=ACO2 PE=1 SV=2	sp|Q99798|ACON	5.26	5	4	0.4176	0.1679	0.4082	0.0034	0.7933	0.0579	0.4977	0.0118
389	60S ribosomal protein L38 OS=Homo sapiens GN=RPL38 PE=1 SV=2	sp|P63173|RL38	5.26	50	3	0.8949	0.4683	0.9195	0.5556	0.8498	0.513	1.0667	0.6352
390	Dynamin-1-like protein OS=Homo sapiens GN=DNM1L PE=1 SV=2	sp|O00429|DNM1L	5.25	4.3	3	0.9594	0.6671	1.0443	0.8578	1.0897	0.4426	1.1283	0.2904
391	26S proteasome non-ATPase regulatory subunit 6 OS=Homo sapiens GN=PSMD6 PE=1 SV=1	sp|Q15008|PSMD6	5.2	8.2	3	1.9077	0.1855	1.1906	0.4585	0.9432	0.8573	1.0574	0.8359
392	V-type proton ATPase catalytic subunit A OS=Homo sapiens GN=ATP6V1A PE=1 SV=2	sp|P38606|VATA	5.19	4.9	3	1.2719	0.4308	0.89	0.8727	1.3574	0.3643	1.355	0.4854
393	Glutaredoxin-3 OS=Homo sapiens GN=GLRX3 PE=1 SV=2	sp|O76003|GLRX3	5.14	8.7	3	1.2956	0.2591	1.1083	0.3363	0.9568	0.8607	0.8572	0.4694
394	Reticulon-4 OS=Homo sapiens GN=RTN4 PE=1 SV=2	sp|Q9NQC3|RTN4	5.11	3.1	3	1.0128	0.8932	1.4248	0.1067	0.7645	0.0851	0.9301	0.4807
395	Creatine kinase U-type, mitochondrial OS=Homo sapiens GN=CKMT1A PE=1 SV=1	sp|P12532|KCRU	5.1	4.3	4	0.285	0.0257	0.1495	0.0699	0.5071	0.0316	0.1647	0.0386
396	40S ribosomal protein S3 OS=Homo sapiens GN=RPS3 PE=1 SV=2	sp|P23396|RS3	5.07	11.1	3	0.9107	0.5374	0.8922	0.5152	0.8615	0.5592	0.9858	0.9263
397	RANBP2-like and GRIP domain-containing protein 8 OS=Homo sapiens GN=RGPD8 PE=1 SV=2	sp|O14715|RGPD8	5.06	2.7	4	0.4719		0.5296		0.644		0.8005
398	Transcription intermediary factor 1-beta OS=Homo sapiens GN=TRIM28 PE=1 SV=5	sp|Q13263|TIF1B	5.04	4.4	3	2.0121	0.1165	1.1004	0.5255	1.8141	0.0922	1.2263	0.2474
399	2,4-dienoyl-CoA reductase, mitochondrial OS=Homo sapiens GN=DECR1 PE=1 SV=1	sp|Q16698|DECR	5.03	12.5	3	0.4881	0.1513	0.6151	0.1359	2.2426	0.1489	0.528	0.1047
400	Cytochrome c OS=Homo sapiens GN=CYCS PE=1 SV=2	sp|P99999|CYC	5.01	24.8	4	0.4237	0.0159	0.4076	0.0834	1.2632	0.1357	0.5715	0.0285
401	Receptor tyrosine-protein kinase erbB-2 OS=Homo sapiens GN=ERBB2 PE=1 SV=1	sp|P04626|ERBB2	4.96	1.8	2	1.0507	0.8816	1.0641	0.8494	7.4113	0.0578	1.1734	0.7997
402	Protein transport protein Sec24A OS=Homo sapiens GN=SEC24A PE=1 SV=2	sp|O95486|SC24A	4.94	3.6	3	0.6567		1.1349		0.6589		0.8024
403	S-adenosylmethionine synthase isoform type-2 OS=Homo sapiens GN=MAT2A PE=1 SV=1	sp|P31153|METK2	4.93	4.6	2	1.5359	0.0431	1.3676	0.1462	1.1953	0.7247	1.6215	0.0346
404	N-acetyltransferase 10 OS=Homo sapiens GN=NAT10 PE=1 SV=2	sp|Q9H0A0|NAT10	4.92	5.3	4	0.7128		0.5883		0.7175		0.8449
405	Heterogeneous nuclear ribonucleoprotein R OS=Homo sapiens GN=HNRNPR PE=1 SV=1	sp|O43390|HNRPR	4.91	6.6	4	0.7571	0.1981	0.859	0.4876	0.8247	0.0814	1.0589	0.7943
406	ATPase family AAA domain-containing protein 3A OS=Homo sapiens GN=ATAD3A PE=1 SV=2	sp|Q9NVI7|ATD3A	4.9	3.6	3	0.7726	0.6585	1.0177	0.9706	0.8115	0.5324	1.1717	0.7316
407	Ubiquitin carboxyl-terminal hydrolase 15 OS=Homo sapiens GN=USP15 PE=1 SV=3	sp|Q9Y4E8|UBP15	4.88	2.4	3	1.2306		1.0119		0.7903		0.5451
408	Delta-1-pyrroline-5-carboxylate synthase OS=Homo sapiens GN=ALDH18A1 PE=1 SV=2	sp|P54886|P5CS	4.86	5	4	0.8473	0.3564	0.6783	0.1194	0.6105	0.2778	0.7691	0.2872
409	FACT complex subunit SPT16 OS=Homo sapiens GN=SUPT16H PE=1 SV=1	sp|Q9Y5B9|SP16H	4.84	2.2	2	0.8233	0.5453	1.3142	0.5981	0.8363	0.8605	1.2993	0.5994
410	AP-2 complex subunit alpha-1 OS=Homo sapiens GN=AP2A1 PE=1 SV=3	sp|O95782|AP2A1	4.81	2.1	2	0.9887	0.9403	0.9186	0.5592	1.1719	0.4883	0.8249	0.576
411	Beta-lactamase-like protein 2 OS=Homo sapiens GN=LACTB2 PE=1 SV=2	sp|Q53H82|LACB2	4.78	10.8	3	0.9634	0.769	0.8492	0.5667	2.1744	0.3043	0.7625	0.1356
412	Eukaryotic translation initiation factor 4E OS=Homo sapiens GN=EIF4E PE=1 SV=2	sp|P06730|IF4E	4.74	12.9	3	1.1997	0.5093	1.1462	0.649	1.3922	0.0558	1.0537	0.7275
413	D-3-phosphoglycerate dehydrogenase OS=Homo sapiens GN=PHGDH PE=1 SV=4	sp|O43175|SERA	4.74	7.9	2	2.7265	0.0674	0.9525	0.8574	1.4294	0.5165	4.0085	0.0464
414	Dolichyl-diphosphooligosaccharide--protein glycosyltransferase subunit 2 OS=Homo sapiens GN=RPN2 PE=1 SV=3	sp|P04844|RPN2	4.7	3.6	2	0.9845	0.9051	1.4745	0.7477	1.9173	0.4041	1.0557	0.903
415	Ribosomal L1 domain-containing protein 1 OS=Homo sapiens GN=RSL1D1 PE=1 SV=3	sp|O76021|RL1D1	4.68	6.7	2	0.6833	0.2152	0.6106	0.4365	0.6887	0.4525	1.45	0.0501
416	Leucine-rich repeat-containing protein 47 OS=Homo sapiens GN=LRRC47 PE=1 SV=1	sp|Q8N1G4|LRC47	4.68	7.5	3	1.3233		0.9817		1.1779		0.7121
417	ATP synthase subunit gamma, mitochondrial OS=Homo sapiens GN=ATP5C1 PE=1 SV=1	sp|P36542|ATPG	4.66	11.1	3	0.537	0.0665	0.3674	0.0236	0.6423	0.1704	0.6148	0.0718
418	Phosphoglucomutase-1 OS=Homo sapiens GN=PGM1 PE=1 SV=3	sp|P36871|PGM1	4.65	5.5	4	0.8535		1.0214		0.8718		1.962
419	Catenin delta-1 OS=Homo sapiens GN=CTNND1 PE=1 SV=1	sp|O60716|CTND1	4.63	2.7	2	0.4568	0.03	0.3581	0.0175	0.826	0.4354	0.3619	0.1067
420	Enhancer of rudimentary homolog OS=Homo sapiens GN=ERH PE=1 SV=1	sp|P84090|ERH	4.63	13.5	3	0.8773	0.2519	1.158	0.2373	0.8032	0.1575	0.992	0.9313
421	60S ribosomal protein L13 OS=Homo sapiens GN=RPL13 PE=1 SV=4	sp|P26373|RL13	4.62	10.9	2	0.834	0.238	0.6625	0.2024	0.7613	0.125	0.9741	0.7942
422	Trifunctional purine biosynthetic protein adenosine-3 OS=Homo sapiens GN=GART PE=1 SV=1	sp|P22102|PUR2	4.59	2.3	2	0.5915	0.1397	0.8696	0.6621	1.1407	0.8684	1.7992	0.1513
423	Hydroxyacyl-coenzyme A dehydrogenase, mitochondrial OS=Homo sapiens GN=HADH PE=1 SV=3	sp|Q16836|HCDH	4.59	8	2	0.6518	0.0338	0.5455	0.0709	1.2189	0.157	0.6214	0.1282
424	Solute carrier family 2, facilitated glucose transporter member 1 OS=Homo sapiens GN=SLC2A1 PE=1 SV=2	sp|P11166|GTR1	4.57	1.8	2	1.831	0.1069	1.7542	0.1365	1.2457	0.4264	1.2433	0.5179
425	Heterogeneous nuclear ribonucleoprotein G OS=Homo sapiens GN=RBMX PE=1 SV=3	sp|P38159|HNRPG	4.55	10.5	4	1.1016	0.7242	0.9587	0.5997	0.8291	0.3639	0.9259	0.6548
426	2',3'-cyclic-nucleotide 3'-phosphodiesterase OS=Homo sapiens GN=CNP PE=1 SV=2	sp|P09543|CN37	4.51	6.2	2	0.5952		1.0328		1.8		0.5362
427	Cytochrome b-c1 complex subunit 2, mitochondrial OS=Homo sapiens GN=UQCRC2 PE=1 SV=3	sp|P22695|QCR2	4.5	6.2	2	0.5949	0.3261	0.624	0.1056	0.6587	0.0392	0.6291	0.1627
428	Sialic acid synthase OS=Homo sapiens GN=NANS PE=1 SV=2	sp|Q9NR45|SIAS	4.5	15.6	3	0.9401	0.6465	1.4804	0.1584	1.7542	0.1506	1.7266	0.3703
429	Proteasome subunit alpha type-1 OS=Homo sapiens GN=PSMA1 PE=1 SV=1	sp|P25786|PSA1	4.5	11.8	3	0.9328	0.5363	0.9446	0.6169	0.8475	0.2148	0.9002	0.4177
430	Histone H2B type 3-B OS=Homo sapiens GN=HIST3H2BB PE=1 SV=3	sp|Q8N257|H2B3B	4.46	52.4	19	0.6529	0.0412	0.9743	0.855	0.5006	0.0507	0.8542	0.311
431	UDP-glucose 6-dehydrogenase OS=Homo sapiens GN=UGDH PE=1 SV=1	sp|O60701|UGDH	4.46	4	2	2.0083	0.1125	0.9665	0.7681	1.4672	0.2323	0.9163	0.6909
432	Luc7-like protein 3 OS=Homo sapiens GN=LUC7L3 PE=1 SV=2	sp|O95232|LC7L3	4.45	3.2	2	1.5243	0.434	0.9985	0.9977	0.9089	0.8138	1.231	0.6113
433	UDP-glucose:glycoprotein glucosyltransferase 1 OS=Homo sapiens GN=UGGT1 PE=1 SV=3	sp|Q9NYU2|UGGG1	4.44	1.7	2	1.4138		0.6311		1.6777		1.3934
434	Protein disulfide-isomerase A6 OS=Homo sapiens GN=PDIA6 PE=1 SV=1	sp|Q15084|PDIA6	4.44	8.6	2	1.2086	0.0564	0.9443	0.7865	1.2237	0.1392	2.1505	0.0004
435	DNA topoisomerase 1 OS=Homo sapiens GN=TOP1 PE=1 SV=2	sp|P11387|TOP1	4.42	2.7	2	1.0422	0.8291	1.1083	0.5444	0.7631	0.2549	0.7296	0.1506
436	Histone H1.4 OS=Homo sapiens GN=HIST1H1E PE=1 SV=2	sp|P10412|H14	4.42	10.1	2	1.5955	0.1123	1.6778	0.1413	1.4946	0.3221	2.7175	0.0076
437	Cullin-associated NEDD8-dissociated protein 1 OS=Homo sapiens GN=CAND1 PE=1 SV=2	sp|Q86VP6|CAND1	4.4	2.5	2	1.6686	0.0786	0.9664	0.8597	1.0563	0.8694	0.9893	0.9511
438	Membrane-associated progesterone receptor component 1 OS=Homo sapiens GN=PGRMC1 PE=1 SV=3	sp|O00264|PGRC1	4.4	11.8	2	0.9411		0.6724		1.8754		0.844
439	Apoptosis-inducing factor 1, mitochondrial OS=Homo sapiens GN=AIFM1 PE=1 SV=1	sp|O95831|AIFM1	4.37	7	3	1.2522	0.8304	0.3999	0.0942	1.0974	0.7919	0.3953	0.07
440	60S ribosomal protein L9 OS=Homo sapiens GN=RPL9 PE=1 SV=1	sp|P32969|RL9	4.35	13	2	1.0351	0.7531	1.0187	0.9075	1.0582	0.7362	1.2006	0.2304
441	Stathmin OS=Homo sapiens GN=STMN1 PE=1 SV=3	sp|P16949|STMN1	4.32	10.7	2	2.572	0.0363	2.7359	0.0064	0.8195	0.4147	2.1776	0.012
442	Dihydrolipoyllysine-residue succinyltransferase component of 2-oxoglutarate dehydrogenase complex, mitochondrial OS=Homo sapiens GN=DLST PE=1 SV=4	sp|P36957|ODO2	4.32	4.4	2	0.5538	0.0428	0.5178	0.0028	0.6915	0.075	0.3504	0.0082
443	Gelsolin OS=Homo sapiens GN=GSN PE=1 SV=1	sp|P06396|GELS	4.3	3.6	3	1.9788		1.0757		1.6795		0.8546
444	DNA replication licensing factor MCM3 OS=Homo sapiens GN=MCM3 PE=1 SV=3	sp|P25205|MCM3	4.27	2.4	2	1.6877	0.218	1.2409	0.2606	0.8226	0.5313	1.5386	0.0808
445	Selenium-binding protein 1 OS=Homo sapiens GN=SELENBP1 PE=1 SV=2	sp|Q13228|SBP1	4.25	8.3	2	1.0638	0.8492	0.7569	0.405	2.9636	0.1064	1.0497	0.8528
446	UMP-CMP kinase OS=Homo sapiens GN=CMPK1 PE=1 SV=3	sp|P30085|KCY	4.24	18.4	4	0.8408	0.6059	1.1148	0.4699	1.8752	0.0993	1.1864	0.3341
447	Serine/arginine-rich splicing factor 2 OS=Homo sapiens GN=SRSF2 PE=1 SV=4	sp|Q01130|SRSF2	4.23	11.3	2	1.6141	0.2383	1.5846	0.1419	1.3289	0.4671	1.7297	0.1202
448	Cystatin-B OS=Homo sapiens GN=CSTB PE=1 SV=2	sp|P04080|CYTB	4.23	24.5	3	1.7067	0.0033	1.1411	0.172	1.1644	0.0846	1.6314	0.0069
449	Cytochrome c oxidase subunit 4 isoform 1, mitochondrial OS=Homo sapiens GN=COX4I1 PE=1 SV=1	sp|P13073|COX41	4.23	7.1	2	0.4252	0.0015	0.4715	0.0081	0.4379	0.0016	0.3535	0.0036
450	Protein flightless-1 homolog OS=Homo sapiens GN=FLII PE=1 SV=2	sp|Q13045|FLII	4.22	1.9	2	1.078	0.6243	1.0955	0.6457	0.9844	0.8644	1.0239	0.8343
451	Mitochondrial 2-oxoglutarate/malate carrier protein OS=Homo sapiens GN=SLC25A11 PE=1 SV=3	sp|Q02978|M2OM	4.22	9.2	3	0.359		0.7147		0.7342		0.5937
452	Acidic leucine-rich nuclear phosphoprotein 32 family member B OS=Homo sapiens GN=ANP32B PE=1 SV=1	sp|Q92688|AN32B	4.22	8.4	2	1.9138	0.0158	1.7364	0.0238	1.2609	0.1057	1.6288	0.0272
453	Proteasome subunit alpha type-3 OS=Homo sapiens GN=PSMA3 PE=1 SV=2	sp|P25788|PSA3	4.22	12.9	3	1.4083	0.2949	1.2806	0.3703	1.0049	0.9878	1.25	0.2414
454	Transcription elongation factor SPT6 OS=Homo sapiens GN=SUPT6H PE=1 SV=2	sp|Q7KZ85|SPT6H	4.15	1.3	2	1.0992	0.7638	1.0699	0.6214	0.8469	0.5676	1.0253	0.8437
455	Catenin alpha-1 OS=Homo sapiens GN=CTNNA1 PE=1 SV=1	sp|P35221|CTNA1	4.15	3.3	2	0.4972	0.3834	0.3439	0.4936	0.4207	0.0944	0.5078	0.2217
456	Aminopeptidase B OS=Homo sapiens GN=RNPEP PE=1 SV=2	sp|Q9H4A4|AMPB	4.15	5.4	4	0.802	0.4346	0.5446	0.1531	1.2041	0.1756	0.6097	0.1395
457	60S ribosomal protein L31 OS=Homo sapiens GN=RPL31 PE=1 SV=1	sp|P62899|RL31	4.15	18.4	2	0.9832	0.9481	0.9594	0.7203	0.9007	0.725	1.1965	0.4712
458	14-3-3 protein epsilon OS=Homo sapiens GN=YWHAE PE=1 SV=1	sp|P62258|1433E	4.14	21.2	7	1.1067	0.6983	1.2047	0.5215	1.0044	0.9717	1.2215	0.5809
459	Protein RRP5 homolog OS=Homo sapiens GN=PDCD11 PE=1 SV=3	sp|Q14690|RRP5	4.14	1.6	2	0.6546	0.2708	0.7166	0.1699	0.9876	0.9753	1.116	0.7968
460	Integrin alpha-2 OS=Homo sapiens GN=ITGA2 PE=1 SV=1	sp|P17301|ITA2	4.14	2	3	0.7914	0.2592	0.9764	0.8517	0.4722	0.0858	0.5142	0.2229
461	DnaJ homolog subfamily C member 7 OS=Homo sapiens GN=DNAJC7 PE=1 SV=2	sp|Q99615|DNJC7	4.13	2.8	2	0.8074	0.2815	1.2369	0.3966	1.6962	0.0816	1.9404	0.0889
462	Protein DEK OS=Homo sapiens GN=DEK PE=1 SV=1	sp|P35659|DEK	4.12	5.3	2	0.9055	0.635	2.0222	0.0303	0.839	0.183	1.1578	0.2921
463	Proteasome subunit alpha type-2 OS=Homo sapiens GN=PSMA2 PE=1 SV=2	sp|P25787|PSA2	4.1	15	3	1.0115		1.1786		1.0047		0.8392
464	Eukaryotic translation initiation factor 3 subunit E OS=Homo sapiens GN=EIF3E PE=1 SV=1	sp|P60228|EIF3E	4.1	5.6	2	0.8885	0.7635	1.6057	0.1362	0.7976	0.2714	1.0943	0.5415
465	Probable ATP-dependent RNA helicase DDX17 OS=Homo sapiens GN=DDX17 PE=1 SV=1	sp|Q92841|DDX17	4.09	6.2	4	1.0899		1.051		1.3781		1.3367
466	Eukaryotic translation initiation factor 2 subunit 3 OS=Homo sapiens GN=EIF2S3 PE=1 SV=3	sp|P41091|IF2G	4.09	7.6	2	1.4079	0.5052	1.0397	0.7621	0.856	0.693	1.4357	0.4501
467	26S proteasome non-ATPase regulatory subunit 12 OS=Homo sapiens GN=PSMD12 PE=1 SV=3	sp|O00232|PSD12	4.08	4.8	2	1.2122		1.2714		1.1052		1.0184
468	ATP-dependent RNA helicase DDX18 OS=Homo sapiens GN=DDX18 PE=1 SV=2	sp|Q9NVP1|DDX18	4.08	4.5	2	1.0235	0.9203	1.0364	0.7794	0.731	0.4203	1.1866	0.5143
469	Ribosome biogenesis protein BMS1 homolog OS=Homo sapiens GN=BMS1 PE=1 SV=1	sp|Q14692|BMS1	4.06	2.1	2	1.1197	0.4572	0.8126	0.283	1.447	0.3982	1.6342	0.1264
470	DNA topoisomerase 2-beta OS=Homo sapiens GN=TOP2B PE=1 SV=3	sp|Q02880|TOP2B	4.05	2.6	4	1.6697		1.9686		1.9583		1.6938
471	UPF0364 protein C6orf211 OS=Homo sapiens GN=C6orf211 PE=1 SV=1	sp|Q9H993|CF211	4.05	5.7	3	5.0838	0.1595	1.1687	0.3898	1.2208	0.5989	1.1677	0.6493
472	Vacuolar protein sorting-associated protein 45 OS=Homo sapiens GN=VPS45 PE=1 SV=1	sp|Q9NRW7|VPS45	4.05	4.7	2	0.8801		0.4616		1.1346		1.0039
473	Chloride intracellular channel protein 4 OS=Homo sapiens GN=CLIC4 PE=1 SV=4	sp|Q9Y696|CLIC4	4.05	10.3	2	1.1579	0.7421	1.7403	0.1133	1.0243	0.9538	1.0167	0.895
474	Proliferating cell nuclear antigen OS=Homo sapiens GN=PCNA PE=1 SV=1	sp|P12004|PCNA	4.05	5.7	2	1.2907	0.096	1.4842	0.0438	0.9173	0.4196	1.4778	0.0446
475	Acetyl-CoA acetyltransferase, cytosolic OS=Homo sapiens GN=ACAT2 PE=1 SV=2	sp|Q9BWD1|THIC	4.05	4.8	3	2.1734	0.1629	2.7581	0.0654	1.2554	0.6495	2.8774	0.1047
476	Thioredoxin reductase 1, cytoplasmic OS=Homo sapiens GN=TXNRD1 PE=1 SV=3	sp|Q16881|TRXR1	4.05	5.2	2	2.3694	0.4911	1.4857	0.1957	5.9351	0.214	5.3633	0.3491
477	Histidine triad nucleotide-binding protein 2, mitochondrial OS=Homo sapiens GN=HINT2 PE=1 SV=1	sp|Q9BX68|HINT2	4.04	19.6	2	0.8589	0.3694	1.4779	0.1591	0.7814	0.2444	0.5621	0.1278
478	La-related protein 1 OS=Homo sapiens GN=LARP1 PE=1 SV=2	sp|Q6PKG0|LARP1	4.04	2.6	3	0.588		1.1179		1.2377		0.7103
479	DNA (cytosine-5)-methyltransferase 1 OS=Homo sapiens GN=DNMT1 PE=1 SV=2	sp|P26358|DNMT1	4.04	1.7	2	0.4439		0.2855		0.1099		0.2452
480	ATP-binding cassette sub-family F member 2 OS=Homo sapiens GN=ABCF2 PE=1 SV=2	sp|Q9UG63|ABCF2	4.04	4.5	2	1.4879		1.7594		0.6529		1.7118
481	B-cell receptor-associated protein 31 OS=Homo sapiens GN=BCAP31 PE=1 SV=3	sp|P51572|BAP31	4.04	6.5	2	0.9891	0.9301	0.7097	0.1807	0.6777	0.1602	0.5266	0.4305
482	Splicing factor 3B subunit 4 OS=Homo sapiens GN=SF3B4 PE=1 SV=1	sp|Q15427|SF3B4	4.04	9.4	4	1.3123		1.1022		0.9468		1.2084
483	NADH dehydrogenase [ubiquinone] iron-sulfur protein 8, mitochondrial OS=Homo sapiens GN=NDUFS8 PE=1 SV=1	sp|O00217|NDUS8	4.04	9.5	2	0.309	0.2802	0.5012	0.0976	0.5032	0.248	0.4424	0.0823
484	Programmed cell death protein 6 OS=Homo sapiens GN=PDCD6 PE=1 SV=1	sp|O75340|PDCD6	4.04	10.5	2	2.4656	0.1013	1.0195	0.9569	3.0117	0.0606	1.9317	0.1101
485	Eukaryotic translation initiation factor 4 gamma 2 OS=Homo sapiens GN=EIF4G2 PE=1 SV=1	sp|P78344|IF4G2	4.03	2.1	2	1.6407		1.263		1.5327		2.7259
486	Nuclear pore complex protein Nup93 OS=Homo sapiens GN=NUP93 PE=1 SV=2	sp|Q8N1F7|NUP93	4.03	3.8	2	1.1969		1.342		2.0576		2.4688
487	DNA damage-binding protein 1 OS=Homo sapiens GN=DDB1 PE=1 SV=1	sp|Q16531|DDB1	4.03	1.9	2	1.6538	0.4117	1.2773	0.2448	1.0443	0.8109	1.7008	0.3333
488	Multifunctional protein ADE2 OS=Homo sapiens GN=PAICS PE=1 SV=3	sp|P22234|PUR6	4.03	6.6	2	1.3505	0.2354	0.9942	0.9891	1.2806	0.6468	2.1804	0.2907
489	Putative ribosomal RNA methyltransferase NOP2 OS=Homo sapiens GN=NOP2 PE=1 SV=2	sp|P46087|NOP2	4.03	2.8	2	0.9486	0.8243	0.9169	0.5453	0.9251	0.5782	1.0669	0.6361
490	Bystin OS=Homo sapiens GN=BYSL PE=1 SV=3	sp|Q13895|BYST	4.03	5	2	0.8202		0.6231		0.9565		1.4251
491	Tumor-associated calcium signal transducer 2 OS=Homo sapiens GN=TACSTD2 PE=1 SV=3	sp|P09758|TACD2	4.03	8	3	0.4168	0.0723	0.2346	0.1084	0.4691	0.1693	0.3447	0.4141
492	60S ribosomal protein L18 OS=Homo sapiens GN=RPL18 PE=1 SV=2	sp|Q07020|RL18	4.03	7.4	2	1.4347		1.2955		0.9944		1.4521
493	Calcium-binding mitochondrial carrier protein SCaMC-1 OS=Homo sapiens GN=SLC25A24 PE=1 SV=2	sp|Q6NUK1|SCMC1	4.02	6.1	2	0.4786		0.5771		0.576		0.4617
494	Programmed cell death 6-interacting protein OS=Homo sapiens GN=PDCD6IP PE=1 SV=1	sp|Q8WUM4|PDC6I	4.02	2.9	2	0.7746	0.2371	1.4502	0.1669	1.2872	0.2397	1.2628	0.3822
495	Succinate dehydrogenase [ubiquinone] iron-sulfur subunit, mitochondrial OS=Homo sapiens GN=SDHB PE=1 SV=3	sp|P21912|DHSB	4.02	8.2	2	0.4445	0.1903	0.532	0.1128	0.7668	0.2573	0.4396	0.1442
496	Alpha-aminoadipic semialdehyde dehydrogenase OS=Homo sapiens GN=ALDH7A1 PE=1 SV=5	sp|P49419|AL7A1	4.02	5.8	3	0.2686	0.0489	0.7406	0.2053	0.614	0.129	0.4006	0.0694
497	Nucleolysin TIAR OS=Homo sapiens GN=TIAL1 PE=1 SV=1	sp|Q01085|TIAR	4.01	7.2	3	1.1013		0.8491		1.0482		0.9178
498	Clathrin interactor 1 OS=Homo sapiens GN=CLINT1 PE=1 SV=1	sp|Q14677|EPN4	4.01	3.8	2	0.2828		0.7132		0.8056		0.8025
499	Tubulin beta-3 chain OS=Homo sapiens GN=TUBB3 PE=1 SV=2	sp|Q13509|TBB3	4	32	21	1.3913		1.3161		0.3391		0.5459
500	Small glutamine-rich tetratricopeptide repeat-containing protein alpha OS=Homo sapiens GN=SGTA PE=1 SV=1	sp|O43765|SGTA	4	10.9	3	1.21		1.4944		1.1138		0.9952
501	Inorganic pyrophosphatase 2, mitochondrial OS=Homo sapiens GN=PPA2 PE=1 SV=2	sp|Q9H2U2|IPYR2	4	11.7	3	0.4504		0.1719		0.5937		0.3885
502	Protein transport protein Sec23B OS=Homo sapiens GN=SEC23B PE=1 SV=2	sp|Q15437|SC23B	4	6.6	4	0.8718		1.2688		1.4688		0.8578
503	Cold shock domain-containing protein E1 OS=Homo sapiens GN=CSDE1 PE=1 SV=2	sp|O75534|CSDE1	4	2.4	2	1.7633	0.1398	1.0856	0.6995	1.0499	0.709	1.2185	0.2957
504	Membrane-associated progesterone receptor component 2 OS=Homo sapiens GN=PGRMC2 PE=1 SV=1	sp|O15173|PGRC2	4	9.9	2	0.6468		0.4387		0.8476		0.7533
505	Importin-5 OS=Homo sapiens GN=IPO5 PE=1 SV=4	sp|O00410|IPO5	4	2.2	3	1	1	2.0151	0.1212	1.194	0.3243	2.0226	0.0945
506	CD166 antigen OS=Homo sapiens GN=ALCAM PE=1 SV=2	sp|Q13740|CD166	4	6.7	2	1.4159		0.8153		0.6388		0.1297
507	Vesicle-fusing ATPase OS=Homo sapiens GN=NSF PE=1 SV=3	sp|P46459|NSF	4	4	2	1.2565		2.3264		3.5631		2.324
508	Transmembrane emp24 domain-containing protein 10 OS=Homo sapiens GN=TMED10 PE=1 SV=2	sp|P49755|TMEDA	4	9.6	2	1.0626	0.6612	0.8485	0.4277	1.2252	0.3008	0.7225	0.2834
509	Protein RCC2 OS=Homo sapiens GN=RCC2 PE=1 SV=2	sp|Q9P258|RCC2	4	5	2	1.905	0.097	0.8981	0.7394	1.302	0.2282	1.7722	0.1287
510	Acetolactate synthase-like protein OS=Homo sapiens GN=ILVBL PE=1 SV=2	sp|A1L0T0|ILVBL	4	5.7	2	0.9205		1.1178		0.7285		0.8656
511	N-alpha-acetyltransferase 50 OS=Homo sapiens GN=NAA50 PE=1 SV=1	sp|Q9GZZ1|NAA50	4	13.6	2	1.5101	0.1515	1.1161	0.6448	0.9496	0.7341	1.1361	0.4335
512	Proteasome subunit alpha type-5 OS=Homo sapiens GN=PSMA5 PE=1 SV=3	sp|P28066|PSA5	4	12.9	3	1.0559		1.1032		0.6181		1.0704
513	ES1 protein homolog, mitochondrial OS=Homo sapiens GN=C21orf33 PE=1 SV=3	sp|P30042|ES1	4	17.5	3	1.0395		0.5411		1.1865		1.0267
514	Leukocyte elastase inhibitor OS=Homo sapiens GN=SERPINB1 PE=1 SV=1	sp|P30740|ILEU	4	8.2	2	0.9788		1.9868		1.0444		1.9956
515	Osteoclast-stimulating factor 1 OS=Homo sapiens GN=OSTF1 PE=1 SV=2	sp|Q92882|OSTF1	4	11.2	3	0.6829	0.502	0.7401	0.52	0.9671	0.8236	0.7543	0.481
516	Tumor protein D54 OS=Homo sapiens GN=TPD52L2 PE=1 SV=2	sp|O43399|TPD54	4	12.1	2	1.1197	0.513	1.2515	0.5977	1.4533	0.6896	0.7628	0.7338
517	Ubiquinone biosynthesis protein COQ9, mitochondrial OS=Homo sapiens GN=COQ9 PE=1 SV=1	sp|O75208|COQ9	4	9.1	2	0.6606		0.6417		1.0638		0.664
518	WD40 repeat-containing protein SMU1 OS=Homo sapiens GN=SMU1 PE=1 SV=2	sp|Q2TAY7|SMU1	4	3.9	2	1.7233	0.3523	1.3081	0.4724	1.592	0.1412	1.9921	0.2471
519	ELAV-like protein 1 OS=Homo sapiens GN=ELAVL1 PE=1 SV=2	sp|Q15717|ELAV1	4	7.1	2	1.2271		1.8921		0.9427		0.7296
520	Ribose-phosphate pyrophosphokinase 1 OS=Homo sapiens GN=PRPS1 PE=1 SV=2	sp|P60891|PRPS1	4	8.5	3	1.3236		1.84		2.1786		3.0554
521	Crk-like protein OS=Homo sapiens GN=CRKL PE=1 SV=1	sp|P46109|CRKL	4	8.3	2	1.4004	0.189	1.466	0.1681	1.163	0.5176	1.0293	0.9
522	S-formylglutathione hydrolase OS=Homo sapiens GN=ESD PE=1 SV=2	sp|P10768|ESTD	4	10.6	2	1.4284	0.29	1.1733	0.5766	0.8124	0.339	0.557	0.4261
523	3-ketoacyl-CoA thiolase, mitochondrial OS=Homo sapiens GN=ACAA2 PE=1 SV=2	sp|P42765|THIM	4	5.5	2	0.1951	0.2187	0.3182	0.0576	0.4706	0.1712	0.2736	0.0513
524	5'-3' exoribonuclease 2 OS=Homo sapiens GN=XRN2 PE=1 SV=1	sp|Q9H0D6|XRN2	4	2.6	2	0.4277	0.1607	0.4588	0.1494	0.3514	0.0629	0.3409	0.1613
525	COP9 signalosome complex subunit 5 OS=Homo sapiens GN=COPS5 PE=1 SV=4	sp|Q92905|CSN5	4	8.1	2	1.2008	0.5722	1.2297	0.3722	1.141	0.7727	1.1897	0.7383
526	Barrier-to-autointegration factor OS=Homo sapiens GN=BANF1 PE=1 SV=1	sp|O75531|BAF	4	42.7	3	1.5917	0.2703	1.9783	0.115	0.9462	0.8844	1.4042	0.6091
527	Proteasome subunit beta type-5 OS=Homo sapiens GN=PSMB5 PE=1 SV=3	sp|P28074|PSB5	4	8.4	2	1.6312	0.1306	1.5179	0.1513	1.1251	0.4537	1.0437	0.8584
528	ATP-dependent RNA helicase DDX42 OS=Homo sapiens GN=DDX42 PE=1 SV=1	sp|Q86XP3|DDX42	4	3	2	1.2955		1.3602		1.9406		1.3678
529	Pyridoxal kinase OS=Homo sapiens GN=PDXK PE=1 SV=1	sp|O00764|PDXK	4	7.7	2	0.5386		0.7237		1.0821		1.7457
530	Histone H1x OS=Homo sapiens GN=H1FX PE=1 SV=1	sp|Q92522|H1X	4	8.9	2	2.1718		1.1501		0.533		1.0151
531	5'-nucleotidase OS=Homo sapiens GN=NT5E PE=1 SV=1	sp|P21589|5NTD	4	4.4	2	0.3898		3.3709		0.5519		0.6834
532	Anterior gradient protein 2 homolog OS=Homo sapiens GN=AGR2 PE=1 SV=1	sp|O95994|AGR2	4	16	2	3.4555		0.8164		5.8714		0.971
533	RNA-binding protein 4 OS=Homo sapiens GN=RBM4 PE=1 SV=1	sp|Q9BWF3|RBM4	4	11.5	2	1.9767		1.3063		1.1677		1.637
534	Carbonic anhydrase 2 OS=Homo sapiens GN=CA2 PE=1 SV=2	sp|P00918|CAH2	4	10.8	3	0.9469	0.779	0.207	0.0406	0.0767	0.0502	0.1771	0.0982
535	Ras-related protein Rab-2A OS=Homo sapiens GN=RAB2A PE=1 SV=1	sp|P61019|RAB2A	4	9.9	2	0.6938	0.1688	0.4665	0.087	0.9664	0.7889	0.6304	0.1348
536	ATP synthase subunit O, mitochondrial OS=Homo sapiens GN=ATP5O PE=1 SV=1	sp|P48047|ATPO	4	15.5	3	0.8738		0.6112		0.5425		0.5587
537	Ferritin heavy chain OS=Homo sapiens GN=FTH1 PE=1 SV=2	sp|P02794|FRIH	4	11.5	2	1.1071	0.5608	0.6446	0.3092	0.3911	0.1035	1.5066	0.2562
538	Cytochrome c oxidase subunit 2 OS=Homo sapiens GN=MT-CO2 PE=1 SV=1	sp|P00403|COX2	4	13.2	2	0.2815	0.0843	0.4314	0.0771	0.3344	0.0594	0.3349	0.0592
539	6-phosphogluconolactonase OS=Homo sapiens GN=PGLS PE=1 SV=2	sp|O95336|6PGL	4	12	2	2.0277		5.7556		1.6761		1.2609
540	Vacuolar protein sorting-associated protein 29 OS=Homo sapiens GN=VPS29 PE=1 SV=1	sp|Q9UBQ0|VPS29	4	7.7	3	1.3525	0.684	0.9174	0.6214	1.3131	0.7608	1.2089	0.5433
541	Eukaryotic translation initiation factor 3 subunit I OS=Homo sapiens GN=EIF3I PE=1 SV=1	sp|Q13347|EIF3I	4	7.1	2	1.349		1.9847		1.1656		1.5685
542	NHP2-like protein 1 OS=Homo sapiens GN=NHP2L1 PE=1 SV=3	sp|P55769|NH2L1	4	14.8	2	0.8976	0.4718	0.8139	0.2849	0.8012	0.267	0.9221	0.5627
543	26S proteasome non-ATPase regulatory subunit 7 OS=Homo sapiens GN=PSMD7 PE=1 SV=2	sp|P51665|PSD7	4	8.6	3	1.3837		1.3873		0.9951		1.5063
544	Flavin reductase (NADPH) OS=Homo sapiens GN=BLVRB PE=1 SV=3	sp|P30043|BLVRB	3.96	9.2	2	2.6224		0.859		1.3699		0.8455
545	Intestinal-type alkaline phosphatase OS=Homo sapiens GN=ALPI PE=1 SV=2	sp|P09923|PPBI	3.95	5.1	3	1.0053	0.9906	0.7532	0.4623	0.6785	0.2153	10.3522	0.003
546	60S ribosomal protein L23a OS=Homo sapiens GN=RPL23A PE=1 SV=1	sp|P62750|RL23A	3.95	10.9	2	1.005	0.9709	0.9921	0.9392	0.8626	0.2461	1.2597	0.1534
547	Aflatoxin B1 aldehyde reductase member 2 OS=Homo sapiens GN=AKR7A2 PE=1 SV=3	sp|O43488|ARK72	3.95	7.5	2	1.4577	0.0729	0.9958	0.9978	1.0973	0.7761	1.168	0.3286
548	Guanine nucleotide-binding protein subunit beta-2-like 1 OS=Homo sapiens GN=GNB2L1 PE=1 SV=3	sp|P63244|GBLP	3.94	12.6	3	1.4282	0.2561	1.3171	0.2195	1.4071	0.1793	1.6157	0.1294
549	60S ribosomal protein L27a OS=Homo sapiens GN=RPL27A PE=1 SV=2	sp|P46776|RL27A	3.9	14.2	2	1.0137	0.9393	0.7615	0.2278	0.9938	0.9786	1.1572	0.5538
550	UPF0160 protein MYG1, mitochondrial OS=Homo sapiens GN=C12orf10 PE=1 SV=2	sp|Q9HB07|MYG1	3.89	5.9	2	2.3905	0.0736	1.5631	0.3314	1.3878	0.4707	1.8478	0.1062
551	Ragulator complex protein LAMTOR1 OS=Homo sapiens GN=LAMTOR1 PE=1 SV=2	sp|Q6IAA8|LTOR1	3.89	18	2	0.5781		0.1783		0.4544		0.3469
552	GMP synthase [glutamine-hydrolyzing] OS=Homo sapiens GN=GMPS PE=1 SV=1	sp|P49915|GUAA	3.88	5.5	2	0.7774	0.1791	0.8172	0.5657	1.2275	0.3151	1.0406	0.6834
553	Cysteine desulfurase, mitochondrial OS=Homo sapiens GN=NFS1 PE=1 SV=3	sp|Q9Y697|NFS1	3.87	5.9	2	0.6111	0.5372	0.9077	0.8388	0.8369	0.8196	0.8326	0.6313
554	Nuclear migration protein nudC OS=Homo sapiens GN=NUDC PE=1 SV=1	sp|Q9Y266|NUDC	3.86	6.3	2	1.1079	0.7617	1.2936	0.4625	0.8449	0.6713	1.1978	0.4736
555	Serine/threonine-protein phosphatase 2A 56 kDa regulatory subunit delta isoform OS=Homo sapiens GN=PPP2R5D PE=1 SV=1	sp|Q14738|2A5D	3.85	4.2	2	3.1953		2.103		1.3355		3.9265
556	Histone H1.0 OS=Homo sapiens GN=H1F0 PE=1 SV=3	sp|P07305|H10	3.85	8.8	2	3.715	0.0817	1.982	0.1012	1.711	0.1533	0.8178	0.4779
557	Serine/threonine-protein phosphatase 2A activator OS=Homo sapiens GN=PPP2R4 PE=1 SV=3	sp|Q15257|PTPA	3.83	6.4	2	2.0966	0.0544	1.129	0.4067	1.539	0.1927	1.2779	0.0935
558	Transmembrane emp24 domain-containing protein 9 OS=Homo sapiens GN=TMED9 PE=1 SV=2	sp|Q9BVK6|TMED9	3.83	12.3	3	0.931		0.7598		0.7331		0.727
559	E3 ubiquitin-protein ligase HUWE1 OS=Homo sapiens GN=HUWE1 PE=1 SV=3	sp|Q7Z6Z7|HUWE1	3.8	1.1	3	0.8757		1.4479		1.4377		1.1539
560	26S protease regulatory subunit 7 OS=Homo sapiens GN=PSMC2 PE=1 SV=3	sp|P35998|PRS7	3.77	5.3	2	1.453	0.1555	1.0889	0.6644	1.3093	0.0833	0.8584	0.2037
561	Isocitrate dehydrogenase [NAD] subunit alpha, mitochondrial OS=Homo sapiens GN=IDH3A PE=1 SV=1	sp|P50213|IDH3A	3.76	8.7	2	0.7967		0.8187		0.6664		0.7376
562	40S ribosomal protein S11 OS=Homo sapiens GN=RPS11 PE=1 SV=3	sp|P62280|RS11	3.76	9.5	2	0.7713	0.2385	0.6807	0.2038	0.7546	0.3846	0.8269	0.4744
563	60S ribosomal protein L36 OS=Homo sapiens GN=RPL36 PE=1 SV=3	sp|Q9Y3U8|RL36	3.76	20.9	2	0.9525	0.8644	0.8186	0.1767	0.8386	0.2046	0.8582	0.3182
564	Mitochondrial carrier homolog 2 OS=Homo sapiens GN=MTCH2 PE=1 SV=1	sp|Q9Y6C9|MTCH2	3.69	6.6	2	0.8032	0.2748	0.6361	0.1402	0.6696	0.2445	0.5432	0.2092
565	Chromodomain-helicase-DNA-binding protein 4 OS=Homo sapiens GN=CHD4 PE=1 SV=2	sp|Q14839|CHD4	3.67	1	2	1.2528		1.3709		0.994		0.9572
566	Vacuolar protein sorting-associated protein 35 OS=Homo sapiens GN=VPS35 PE=1 SV=2	sp|Q96QK1|VPS35	3.66	3.1	2	1.2487		1.0139		1.9976		1.4003
567	Polyribonucleotide nucleotidyltransferase 1, mitochondrial OS=Homo sapiens GN=PNPT1 PE=1 SV=2	sp|Q8TCS8|PNPT1	3.65	2.3	2	0.7722	0.0902	0.4743	0.028	0.7061	0.0513	0.7987	0.1123
568	Argininosuccinate synthase OS=Homo sapiens GN=ASS1 PE=1 SV=2	sp|P00966|ASSY	3.64	4.1	2	2.5616	0.0681	0.3986	0.2691	1.291	0.3633	1.4105	0.265
569	Adenosine kinase OS=Homo sapiens GN=ADK PE=1 SV=2	sp|P55263|ADK	3.64	7.5	2	1.328	0.7871	0.8832	0.5462	1.9354	0.1714	0.673	0.1738
570	Glutathione reductase, mitochondrial OS=Homo sapiens GN=GSR PE=1 SV=2	sp|P00390|GSHR	3.63	6.7	2	1.9125		1.2487		1.2856		0.7525
571	Actin-related protein 2/3 complex subunit 2 OS=Homo sapiens GN=ARPC2 PE=1 SV=1	sp|O15144|ARPC2	3.62	6.3	2	0.8961	0.5776	0.8541	0.6069	0.9579	0.6474	0.7005	0.3107
572	Calpain-1 catalytic subunit OS=Homo sapiens GN=CAPN1 PE=1 SV=1	sp|P07384|CAN1	3.62	3.6	2	1.3544		0.6611		1.5404		0.6176
573	CAD protein OS=Homo sapiens GN=CAD PE=1 SV=3	sp|P27708|PYR1	3.62	1.1	2	1.7341	0.5802	1.3769	0.5436	0.7282	0.239	1.6911	0.5819
574	UDP-glucose 4-epimerase OS=Homo sapiens GN=GALE PE=1 SV=2	sp|Q14376|GALE	3.6	13.2	2	1.5306		1.5261		4.2855		1.5341
575	Nucleosome assembly protein 1-like 4 OS=Homo sapiens GN=NAP1L4 PE=1 SV=1	sp|Q99733|NP1L4	3.56	9.3	3	0.3264	0.2455	0.4384	0.224	0.3573	0.3461	0.8676	0.8589
576	DnaJ homolog subfamily A member 1 OS=Homo sapiens GN=DNAJA1 PE=1 SV=2	sp|P31689|DNJA1	3.56	2	1	2.158	0.0017	1.9531	0.0026	1.4729	0.0952	1.4778	0.0209
577	Protein transport protein Sec61 subunit alpha isoform 1 OS=Homo sapiens GN=SEC61A1 PE=1 SV=2	sp|P61619|S61A1	3.54	5.9	2	0.4097		0.8215		0.5306		0.9159
578	40S ribosomal protein S21 OS=Homo sapiens GN=RPS21 PE=1 SV=1	sp|P63220|RS21	3.53	30.1	3	0.9923		0.9837		0.9874		0.9513
579	Eukaryotic translation initiation factor 2 subunit 1 OS=Homo sapiens GN=EIF2S1 PE=1 SV=3	sp|P05198|IF2A	3.52	7	3	1.425	0.3026	1.2012	0.6412	1.1437	0.404	1.0454	0.891
580	SWI/SNF complex subunit SMARCC2 OS=Homo sapiens GN=SMARCC2 PE=1 SV=1	sp|Q8TAQ2|SMRC2	3.48	1.9	2	0.4538	0.6353	0.3382	0.5263	0.3181	0.5105	0.4404	0.6341
581	Aspartate aminotransferase, cytoplasmic OS=Homo sapiens GN=GOT1 PE=1 SV=3	sp|P17174|AATC	3.48	5.8	2	1.0923	0.4188	1.2489	0.1258	0.9436	0.5714	1.1282	0.3029
582	Ubiquitin thioesterase OTUB1 OS=Homo sapiens GN=OTUB1 PE=1 SV=2	sp|Q96FW1|OTUB1	3.48	7	2	0.9937		0.6638		0.932		0.8548
583	Protein S100-A2 OS=Homo sapiens GN=S100A2 PE=1 SV=3	sp|P29034|S10A2	3.45	33.7	4	0.0494	0.0211	0.0353	0.0191	0.0425	0.0813	0.0449	0.0206
584	Ubiquitin carboxyl-terminal hydrolase 7 OS=Homo sapiens GN=USP7 PE=1 SV=2	sp|Q93009|UBP7	3.45	2.4	2	1.3187	0.2437	1.0615	0.6584	1.7878	0.1086	1.2157	0.4752
585	Ribosome biogenesis protein BRX1 homolog OS=Homo sapiens GN=BRIX1 PE=1 SV=2	sp|Q8TDN6|BRX1	3.43	10.5	4	0.8945		1.0158		1.0989		2.0186
586	Tight junction protein ZO-2 OS=Homo sapiens GN=TJP2 PE=1 SV=2	sp|Q9UDY2|ZO2	3.43	1.5	2	0.4578	0.3271	0.9667	0.8745	0.8728	0.4529	0.5094	0.439
587	Glycerol-3-phosphate dehydrogenase, mitochondrial OS=Homo sapiens GN=GPD2 PE=1 SV=3	sp|P43304|GPDM	3.43	4.1	2	0.7915	0.145	0.4577	0.0296	0.7827	0.2214	0.5193	0.0124
588	Glutathione S-transferase omega-1 OS=Homo sapiens GN=GSTO1 PE=1 SV=2	sp|P78417|GSTO1	3.43	7.1	2	0.8656	0.4831	2.3322	0.0258	0.7413	0.3361	1.122	0.6217
589	NADH dehydrogenase [ubiquinone] 1 alpha subcomplex subunit 10, mitochondrial OS=Homo sapiens GN=NDUFA10 PE=1 SV=1	sp|O95299|NDUAA	3.42	5.6	2	0.4918	0.2057	0.5682	0.132	0.7646	0.2505	0.4016	0.0541
590	39S ribosomal protein L38, mitochondrial OS=Homo sapiens GN=MRPL38 PE=1 SV=2	sp|Q96DV4|RM38	3.4	4.7	2	0.4737	0.1675	0.4321	0.0799	0.7417	0.2164	0.4963	0.1542
591	Major vault protein OS=Homo sapiens GN=MVP PE=1 SV=4	sp|Q14764|MVP	3.38	2.5	2	0.4504	0.1503	0.7667	0.227	0.9008	0.4824	0.5463	0.1032
592	Acyl-CoA dehydrogenase family member 9, mitochondrial OS=Homo sapiens GN=ACAD9 PE=1 SV=1	sp|Q9H845|ACAD9	3.38	5.5	3	1.035		1.1403		0.9184		1.0182
593	Lamina-associated polypeptide 2, isoforms beta/gamma OS=Homo sapiens GN=TMPO PE=1 SV=2	sp|P42167|LAP2B	3.33	11.2	6	0.686		0.9738		0.8189		0.8796
594	Casein kinase II subunit alpha OS=Homo sapiens GN=CSNK2A1 PE=1 SV=1	sp|P68400|CSK21	3.33	6.1	2	0.9939	0.9867	1.2153	0.3078	0.9811	0.8828	0.9809	0.9532
595	60S ribosomal protein L27 OS=Homo sapiens GN=RPL27 PE=1 SV=2	sp|P61353|RL27	3.33	14	2	0.8288	0.3174	0.5532	0.1587	0.6259	0.2901	0.719	0.1964
596	ATP synthase subunit g, mitochondrial OS=Homo sapiens GN=ATP5L PE=1 SV=3	sp|O75964|ATP5L	3.33	23.3	2	0.546	0.2609	0.3803	0.0686	0.7214	0.1891	0.6375	0.3264
597	Methylcrotonoyl-CoA carboxylase beta chain, mitochondrial OS=Homo sapiens GN=MCCC2 PE=1 SV=1	sp|Q9HCC0|MCCB	3.32	3.9	2	0.8338	0.1606	0.6288	0.0526	1.5951	0.1045	0.5363	0.056
598	Dynamin-like 120 kDa protein, mitochondrial OS=Homo sapiens GN=OPA1 PE=1 SV=3	sp|O60313|OPA1	3.31	2.6	2	0.879	0.7534	0.6048	0.1242	1.2176	0.2978	0.6825	0.234
599	Periodic tryptophan protein 2 homolog OS=Homo sapiens GN=PWP2 PE=1 SV=2	sp|Q15269|PWP2	3.28	2.5	2	0.7593	0.671	0.6937	0.2299	0.9641	0.9073	1.4182	0.5015
600	Elongation factor G, mitochondrial OS=Homo sapiens GN=GFM1 PE=1 SV=2	sp|Q96RP9|EFGM	3.27	4.5	2	0.9491		0.6153		1.4962		0.6723
601	Serrate RNA effector molecule homolog OS=Homo sapiens GN=SRRT PE=1 SV=1	sp|Q9BXP5|SRRT	3.26	2.2	2	0.9444	0.8494	1.3124	0.5554	0.9442	0.9012	1.1468	0.8913
602	Pinin OS=Homo sapiens GN=PNN PE=1 SV=4	sp|Q9H307|PININ	3.24	3.1	2	0.8521	0.7175	0.8256	0.3033	0.8933	0.6468	0.8896	0.8346
603	Chromobox protein homolog 1 OS=Homo sapiens GN=CBX1 PE=1 SV=1	sp|P83916|CBX1	3.24	13	2	1.9012		1.4085		1.1433		1.1608
604	Procollagen galactosyltransferase 1 OS=Homo sapiens GN=GLT25D1 PE=1 SV=1	sp|Q8NBJ5|GT251	3.24	3.7	2	0.5917	0.1207	0.9806	0.9426	0.7363	0.2391	1.097	0.6935
605	60S ribosomal protein L19 OS=Homo sapiens GN=RPL19 PE=1 SV=1	sp|P84098|RL19	3.22	7.1	2	0.929	0.6463	1.001	0.9953	1.0118	0.9392	1.126	0.4354
606	Vacuolar protein sorting-associated protein 26A OS=Homo sapiens GN=VPS26A PE=1 SV=2	sp|O75436|VP26A	3.22	6.1	2	1.5617		1.9602		2.3267		2.2762
607	SRA stem-loop-interacting RNA-binding protein, mitochondrial OS=Homo sapiens GN=SLIRP PE=1 SV=1	sp|Q9GZT3|SLIRP	3.21	31.2	3	1.3149	0.2307	0.624	0.4466	0.9054	0.5145	1.1633	0.6722
608	HLA class I histocompatibility antigen, A-69 alpha chain OS=Homo sapiens GN=HLA-A PE=1 SV=2	sp|P10316|1A69	3.21	5.5	2	1.7139	0.4929	4.0408	0.1245	1.9586	0.5969	2.9638	0.058
609	Alpha-centractin OS=Homo sapiens GN=ACTR1A PE=1 SV=1	sp|P61163|ACTZ	3.2	9.3	2	0.9044	0.798	1.2708	0.6509	0.9553	0.7823	0.9569	0.8636
610	Actin-related protein 3 OS=Homo sapiens GN=ACTR3 PE=1 SV=3	sp|P61158|ARP3	3.19	5.5	2	0.807	0.206	0.9464	0.5992	0.99	0.9557	0.6107	0.2225
611	Cytosolic purine 5'-nucleotidase OS=Homo sapiens GN=NT5C2 PE=1 SV=1	sp|P49902|5NTC	3.19	4.6	2	3.1185	0.0602	1.5109	0.3485	1.1985	0.343	0.7513	0.2629
612	Histidyl-tRNA synthetase, cytoplasmic OS=Homo sapiens GN=HARS PE=1 SV=2	sp|P12081|SYHC	3.18	3.3	2	1.201	0.3358	1.3668	0.2265	1.7172	0.1672	1.6485	0.133
613	Large proline-rich protein BAG6 OS=Homo sapiens GN=BAG6 PE=1 SV=2	sp|P46379|BAG6	3.17	2.1	2	2.3996		2.4169		1.3831		1.9122
614	Endoplasmic reticulum resident protein 29 OS=Homo sapiens GN=ERP29 PE=1 SV=4	sp|P30040|ERP29	3.1	8.4	2	1.4298	0.2072	1.3389	0.208	1.2577	0.2592	1.3979	0.1829
615	Dihydropyrimidinase-related protein 2 OS=Homo sapiens GN=DPYSL2 PE=1 SV=1	sp|Q16555|DPYL2	3.1	3.3	3	0.6818	0.2202	1.3791	0.2941	0.416	0.0757	0.7833	0.2852
616	Alanyl-tRNA synthetase, cytoplasmic OS=Homo sapiens GN=AARS PE=1 SV=2	sp|P49588|SYAC	3.09	1.5	2	1.6234	0.1783	0.812	0.2851	0.8172	0.2969	1.3992	0.2403
617	ATP synthase subunit e, mitochondrial OS=Homo sapiens GN=ATP5I PE=1 SV=2	sp|P56385|ATP5I	3.08	30.4	2	0.3154	0.0576	0.2187	0.0736	0.3627	0.0684	0.3891	0.1266
618	Eukaryotic translation initiation factor 4H OS=Homo sapiens GN=EIF4H PE=1 SV=5	sp|Q15056|IF4H	3.07	8.5	1	0.9786		1.6134		1.158		0.9603
619	Beta-hexosaminidase subunit alpha OS=Homo sapiens GN=HEXA PE=1 SV=2	sp|P06865|HEXA	3.07	5.7	2	1.1199		0.8151		2.2954		0.9655
620	Methionyl-tRNA synthetase, cytoplasmic OS=Homo sapiens GN=MARS PE=1 SV=2	sp|P56192|SYMC	3.06	2.7	3	1.0372	0.9203	0.9319	0.8938	1.2619	0.5228	1.567	0.2026
621	60S ribosomal protein L14 OS=Homo sapiens GN=RPL14 PE=1 SV=4	sp|P50914|RL14	3.05	9.3	2	0.7758	0.0906	1.0056	0.9512	0.5839	0.0225	1.0842	0.5961
622	60S ribosomal protein L34 OS=Homo sapiens GN=RPL34 PE=1 SV=3	sp|P49207|RL34	3.04	14.5	2	0.9075	0.5092	0.9026	0.4925	0.7884	0.4315	1.0044	0.9822
623	1,2-dihydroxy-3-keto-5-methylthiopentene dioxygenase OS=Homo sapiens GN=ADI1 PE=1 SV=1	sp|Q9BV57|MTND	3.02	19	2	1.5909	0.1409	1.6147	0.2604	0.7929	0.4768	0.8534	0.3689
624	ATP synthase subunit d, mitochondrial OS=Homo sapiens GN=ATP5H PE=1 SV=3	sp|O75947|ATP5H	3.01	14.3	2	0.4286		0.3816		0.489		0.4859
625	Carbonyl reductase [NADPH] 1 OS=Homo sapiens GN=CBR1 PE=1 SV=3	sp|P16152|CBR1	3	9.7	2	1.3802	0.0599	1.1111	0.8414	1.5591	0.0413	1.3671	0.2744
626	Metaxin-2 OS=Homo sapiens GN=MTX2 PE=1 SV=1	sp|O75431|MTX2	3	12.2	2	1.1259		0.5539		0.4678		0.8014
627	Cytochrome c oxidase subunit 5A, mitochondrial OS=Homo sapiens GN=COX5A PE=1 SV=2	sp|P20674|COX5A	2.99	10	2	0.6392	0.1666	0.4997	0.0901	0.5835	0.1695	0.5068	0.1303
628	Protein kinase C and casein kinase substrate in neurons protein 2 OS=Homo sapiens GN=PACSIN2 PE=1 SV=2	sp|Q9UNF0|PACN2	2.99	3.1	2	0.6418		1.0783		0.8097		1.0969
629	Heat shock protein 105 kDa OS=Homo sapiens GN=HSPH1 PE=1 SV=1	sp|Q92598|HS105	2.98	3.8	3	1.1268	0.6186	1.0447	0.8702	0.652	0.1508	0.6156	0.2639
630	D-dopachrome decarboxylase OS=Homo sapiens GN=DDT PE=1 SV=3	sp|P30046|DOPD	2.95	16.1	2	0.6006	0.1219	0.6934	0.1678	1.2023	0.6849	0.719	0.1854
631	NADH dehydrogenase [ubiquinone] 1 beta subcomplex subunit 10 OS=Homo sapiens GN=NDUFB10 PE=1 SV=3	sp|O96000|NDUBA	2.95	16.3	2	0.6556		0.7164		0.8115		0.4591
632	Glutathione S-transferase kappa 1 OS=Homo sapiens GN=GSTK1 PE=1 SV=3	sp|Q9Y2Q3|GSTK1	2.93	11.5	2	0.452	0.297	0.355	0.1606	1.5156	0.2338	0.7004	0.3427
633	Ras-related protein Rab-6B OS=Homo sapiens GN=RAB6B PE=1 SV=1	sp|Q9NRW1|RAB6B	2.93	9.6	2	1.1141		1.0888		1.0555		1.0518
634	NADH dehydrogenase [ubiquinone] 1 alpha subcomplex subunit 9, mitochondrial OS=Homo sapiens GN=NDUFA9 PE=1 SV=2	sp|Q16795|NDUA9	2.92	8.2	2	0.3637		0.4988		0.6825		0.4844
635	NADH dehydrogenase [ubiquinone] iron-sulfur protein 2, mitochondrial OS=Homo sapiens GN=NDUFS2 PE=1 SV=2	sp|O75306|NDUS2	2.92	6.5	3	0.4246		0.5471		0.538		0.3771
636	Ubiquitin-conjugating enzyme E2 N OS=Homo sapiens GN=UBE2N PE=1 SV=1	sp|P61088|UBE2N	2.92	18.4	2	1.0581	0.753	1.5246	0.1499	1.2929	0.238	1.3134	0.2265
637	DNA mismatch repair protein Msh6 OS=Homo sapiens GN=MSH6 PE=1 SV=2	sp|P52701|MSH6	2.91	1.1	2	1.6817	0.1435	1.2815	0.4745	1.0855	0.6829	2.2998	0.0522
638	Mitogen-activated protein kinase 14 OS=Homo sapiens GN=MAPK14 PE=1 SV=3	sp|Q16539|MK14	2.91	6.4	2	1.6405		1.4249		0.9421		0.9135
639	Myosin regulatory light chain 12B OS=Homo sapiens GN=MYL12B PE=1 SV=2	sp|O14950|ML12B	2.91	9.9	2	0.6837	0.473	0.7957	0.2621	0.7083	0.3505	0.6053	0.1961
640	Ribonucleoside-diphosphate reductase large subunit OS=Homo sapiens GN=RRM1 PE=1 SV=1	sp|P23921|RIR1	2.87	2.8	2	1.8057		0.925		1.3106		3.1102
641	DnaJ homolog subfamily A member 2 OS=Homo sapiens GN=DNAJA2 PE=1 SV=1	sp|O60884|DNJA2	2.85	1.9	1	1.1322	0.6255	1.1068	0.6211	1.1137	0.85	1.3153	0.5551
642	Alpha-2-macroglobulin receptor-associated protein OS=Homo sapiens GN=LRPAP1 PE=1 SV=1	sp|P30533|AMRP	2.84	4.8	2	0.6895	0.321	0.6547	0.6681	0.4923	0.4272	0.7189	0.3471
643	Transcription elongation regulator 1 OS=Homo sapiens GN=TCERG1 PE=1 SV=2	sp|O14776|TCRG1	2.83	1	1	1.114	0.3344	0.9841	0.9273	1.0121	0.9584	1.3529	0.0877
644	Regulator of chromosome condensation OS=Homo sapiens GN=RCC1 PE=1 SV=1	sp|P18754|RCC1	2.83	4.5	1	0.9355	0.5136	0.8396	0.2348	1.3476	0.3237	1.1667	0.5576
645	Perilipin-3 OS=Homo sapiens GN=PLIN3 PE=1 SV=3	sp|O60664|PLIN3	2.82	6.7	2	0.5557	0.2295	1.0163	0.9781	0.5265	0.0945	0.8649	0.7225
646	Dolichol-phosphate mannosyltransferase OS=Homo sapiens GN=DPM1 PE=1 SV=1	sp|O60762|DPM1	2.82	4.6	1	1.4568		1.1116		1.3977		1.1802
647	ATP-dependent RNA helicase DDX24 OS=Homo sapiens GN=DDX24 PE=1 SV=1	sp|Q9GZR7|DDX24	2.8	3.1	3	1.2016		0.9681		0.9244		1.3806
648	Actin-related protein 2/3 complex subunit 3 OS=Homo sapiens GN=ARPC3 PE=1 SV=3	sp|O15145|ARPC3	2.8	10.1	3	0.8512	0.3504	0.9788	0.8954	0.9682	0.8207	0.5501	0.1609
649	Endoplasmic reticulum resident protein 44 OS=Homo sapiens GN=ERP44 PE=1 SV=1	sp|Q9BS26|ERP44	2.79	2.5	1	0.8555	0.4077	0.6363	0.2319	1.0313	0.8854	0.5621	0.157
650	KH domain-containing, RNA-binding, signal transduction-associated protein 1 OS=Homo sapiens GN=KHDRBS1 PE=1 SV=1	sp|Q07666|KHDR1	2.78	2	1	1.1023	0.5273	1.2788	0.1411	1.0146	0.9201	1.0923	0.5415
651	Thioredoxin domain-containing protein 17 OS=Homo sapiens GN=TXNDC17 PE=1 SV=1	sp|Q9BRA2|TXD17	2.77	13.8	2	0.9914	0.9489	1.0533	0.7131	1.0403	0.7749	0.7976	0.2822
652	Protein KIAA0664 OS=Homo sapiens GN=KIAA0664 PE=1 SV=2	sp|O75153|K0664	2.76	1.4	2	1.4733		0.9894		1.1848		1.0453
653	Cytoplasmic FMR1-interacting protein 1 OS=Homo sapiens GN=CYFIP1 PE=1 SV=1	sp|Q7L576|CYFP1	2.76	1.7	2	0.9138	0.7403	0.9062	0.4118	1.0573	0.8308	0.8338	0.5344
654	Condensin complex subunit 2 OS=Homo sapiens GN=NCAPH PE=1 SV=3	sp|Q15003|CND2	2.73	1.8	1	1.0751	0.6083	2.8493	0.1024	0.9824	0.8871	1.3988	0.2684
655	Adenine phosphoribosyltransferase OS=Homo sapiens GN=APRT PE=1 SV=2	sp|P07741|APT	2.7	7.2	1	1.4772	0.2932	0.9117	0.3785	0.9802	0.875	0.8537	0.5827
656	Thioredoxin-related transmembrane protein 2 OS=Homo sapiens GN=TMX2 PE=1 SV=1	sp|Q9Y320|TMX2	2.7	5.1	1	0.925		0.7801		1.253		0.817
657	Plexin-B2 OS=Homo sapiens GN=PLXNB2 PE=1 SV=3	sp|O15031|PLXB2	2.66	0.4	1	0.575	0.3567	0.7495	0.2459	1.2978	0.6484	0.6356	0.1371
658	Endoplasmic reticulum-Golgi intermediate compartment protein 1 OS=Homo sapiens GN=ERGIC1 PE=1 SV=1	sp|Q969X5|ERGI1	2.66	4.8	1	0.7418		0.7078		1.2682		1.5432
659	Eukaryotic translation initiation factor 3 subunit D OS=Homo sapiens GN=EIF3D PE=1 SV=1	sp|O15371|EIF3D	2.65	2.6	1	1.0344	0.8625	1.2394	0.2757	1.0585	0.6689	1.0589	0.8486
660	Eukaryotic translation initiation factor 4B OS=Homo sapiens GN=EIF4B PE=1 SV=2	sp|P23588|IF4B	2.64	2.5	2	2.4605	0.1686	1.9722	0.1325	1.2934	0.0459	1.8283	0.0864
661	Redox-regulatory protein PAMM OS=Homo sapiens GN=C10orf58 PE=1 SV=3	sp|Q9BRX8|PAMM	2.63	20.1	3	0.5128	0.1314	0.4246	0.0742	1.301	0.2329	0.4008	0.0807
662	Serine/arginine-rich splicing factor 1 OS=Homo sapiens GN=SRSF1 PE=1 SV=2	sp|Q07955|SRSF1	2.63	4	1	1.3096	0.166	1.1879	0.1801	1.039	0.7055	1.3991	0.0576
663	ADP-ribosylation factor 1 OS=Homo sapiens GN=ARF1 PE=1 SV=2	sp|P84077|ARF1	2.59	5.5	1	0.8555	0.5351	0.5724	0.1289	0.9527	0.8785	0.8477	0.6749
664	Cell division cycle and apoptosis regulator protein 1 OS=Homo sapiens GN=CCAR1 PE=1 SV=2	sp|Q8IX12|CCAR1	2.58	1.2	1	0.9313	0.5401	0.9675	0.8891	0.8659	0.2444	1.1389	0.4285
665	Amyloid beta A4 protein OS=Homo sapiens GN=APP PE=1 SV=3	sp|P05067|A4	2.57	2.3	1	1.0365		1.4902		1.3297		0.6812
666	Ras-related protein Ral-A OS=Homo sapiens GN=RALA PE=1 SV=1	sp|P11233|RALA	2.56	5.8	1	0.9698	0.9649	0.6812	0.1635	1.303	0.4738	0.666	0.4025
667	Protein NDRG1 OS=Homo sapiens GN=NDRG1 PE=1 SV=1	sp|Q92597|NDRG1	2.56	8.9	2	1.054		1.1307		2.0814		0.9374
668	Ataxin-2-like protein OS=Homo sapiens GN=ATXN2L PE=1 SV=2	sp|Q8WWM7|ATX2L	2.56	2	1	1.4241	0.1749	1.4782	0.2816	1.0693	0.8267	1.6177	0.1304
669	RNA-binding protein 25 OS=Homo sapiens GN=RBM25 PE=1 SV=3	sp|P49756|RBM25	2.54	1.8	1	1.3995	0.206	1.1572	0.5128	1.221	0.146	1.2704	0.109
670	rRNA 2'-O-methyltransferase fibrillarin OS=Homo sapiens GN=FBL PE=1 SV=2	sp|P22087|FBRL	2.54	4.4	1	0.6692	0.1916	0.9378	0.5224	0.6193	0.0481	0.6916	0.0503
671	Histone deacetylase complex subunit SAP18 OS=Homo sapiens GN=SAP18 PE=1 SV=1	sp|O00422|SAP18	2.54	14.4	2	1.0462		0.8616		0.6177		0.9428
672	Ubiquitin-conjugating enzyme E2 variant 1 OS=Homo sapiens GN=UBE2V1 PE=1 SV=2	sp|Q13404|UB2V1	2.53	9.5	2	1.048	0.915	1.0777	0.8868	1.2675	0.5688	0.9	0.5682
673	60S acidic ribosomal protein P1 OS=Homo sapiens GN=RPLP1 PE=1 SV=1	sp|P05386|RLA1	2.52	14	1	0.9728		0.9869		0.9411		1.3126
674	Catalase OS=Homo sapiens GN=CAT PE=1 SV=3	sp|P04040|CATA	2.51	3	1	1.5413	0.5457	0.9584	0.8291	3.199	0.2428	1.7047	0.3018
675	Pyruvate dehydrogenase E1 component subunit beta, mitochondrial OS=Homo sapiens GN=PDHB PE=1 SV=3	sp|P11177|ODPB	2.51	8.9	2	0.6051	0.3499	0.5067	0.2328	0.9812	0.9636	0.7783	0.5307
676	60S ribosomal protein L35 OS=Homo sapiens GN=RPL35 PE=1 SV=2	sp|P42766|RL35	2.5	7.3	1	0.7439		0.8568		0.6796		0.9895
677	Abhydrolase domain-containing protein 11 OS=Homo sapiens GN=ABHD11 PE=1 SV=1	sp|Q8NFV4|ABHDB	2.5	10.5	3	2.4114		0.7024		3.9228		0.4276
678	Cytosolic non-specific dipeptidase OS=Homo sapiens GN=CNDP2 PE=1 SV=2	sp|Q96KP4|CNDP2	2.49	2.5	1	1.2847	0.5903	1.2059	0.3097	3.6999	0.1743	0.9269	0.7827
679	Isovaleryl-CoA dehydrogenase, mitochondrial OS=Homo sapiens GN=IVD PE=1 SV=1	sp|P26440|IVD	2.49	5.9	2	0.7334		0.5637		1.7389		0.7441
680	Septin-7 OS=Homo sapiens GN=SEPT7 PE=1 SV=2	sp|Q16181|SEPT7	2.49	2.1	1	0.9012	0.4939	0.86	0.7258	0.9533	0.7197	1.095	0.5367
681	Mitochondrial import inner membrane translocase subunit TIM50 OS=Homo sapiens GN=TIMM50 PE=1 SV=2	sp|Q3ZCQ8|TIM50	2.49	5.1	2	0.5794		0.3497		0.4907		0.5643
682	Destrin OS=Homo sapiens GN=DSTN PE=1 SV=3	sp|P60981|DEST	2.48	20	3	1.2163	0.6053	1.1265	0.4694	2.4199	0.1719	0.8005	0.3099
683	26S proteasome non-ATPase regulatory subunit 3 OS=Homo sapiens GN=PSMD3 PE=1 SV=2	sp|O43242|PSMD3	2.48	2.8	1	0.633	0.1356	0.6303	0.5247	0.8738	0.4071	0.5773	0.1418
684	Carboxypeptidase D OS=Homo sapiens GN=CPD PE=1 SV=2	sp|O75976|CBPD	2.42	0.8	1	1.1048		1.4892		2.825		0.6746
685	Adenylyl cyclase-associated protein 2 OS=Homo sapiens GN=CAP2 PE=1 SV=1	sp|P40123|CAP2	2.41	2.1	1	1.9906	0.4452	2.6067	0.4652	2.3599	0.4117	1.2831	0.6359
686	Eukaryotic translation initiation factor 4 gamma 1 OS=Homo sapiens GN=EIF4G1 PE=1 SV=4	sp|Q04637|IF4G1	2.41	0.8	1	1.2327	0.38	1.1029	0.7777	1.4756	0.1599	1.2213	0.2939
687	Annexin A8-like protein 2 OS=Homo sapiens GN=ANXA8L2 PE=2 SV=1	sp|Q5VT79|AXA82	2.39	2.1	1	0.0833	0.0694	0.0611	0.0226	0.0894	0.1097	0.247	0.1277
688	Serine/threonine-protein phosphatase 5 OS=Homo sapiens GN=PPP5C PE=1 SV=1	sp|P53041|PPP5	2.38	2.2	1	1.1343		1.3662		0.9891		0.8741
689	Estradiol 17-beta-dehydrogenase 12 OS=Homo sapiens GN=HSD17B12 PE=1 SV=2	sp|Q53GQ0|DHB12	2.36	4.8	1	0.5491		0.7611		0.8761		0.4617
690	tRNA (cytosine(34)-C(5))-methyltransferase OS=Homo sapiens GN=NSUN2 PE=1 SV=2	sp|Q08J23|NSUN2	2.34	2.1	1	0.9213		0.8258		1.0829		2.6771
691	DNA replication licensing factor MCM6 OS=Homo sapiens GN=MCM6 PE=1 SV=1	sp|Q14566|MCM6	2.32	1.5	1	2.6627	0.0931	1.5206	0.1485	0.982	0.885	2.1418	0.0826
692	Oxysterol-binding protein 1 OS=Homo sapiens GN=OSBP PE=1 SV=1	sp|P22059|OSBP1	2.31	3.6	1	0.9686		0.8692		1.4763		1.0615
693	U2 small nuclear ribonucleoprotein A' OS=Homo sapiens GN=SNRPA1 PE=1 SV=2	sp|P09661|RU2A	2.31	3.5	2	1.9445		1.1689		0.972		1.621
694	Sterol-4-alpha-carboxylate 3-dehydrogenase, decarboxylating OS=Homo sapiens GN=NSDHL PE=1 SV=2	sp|Q15738|NSDHL	2.31	6.4	2	0.6592		0.4446		0.8835		1.0078
695	Aldehyde dehydrogenase, mitochondrial OS=Homo sapiens GN=ALDH2 PE=1 SV=2	sp|P05091|ALDH2	2.31	3.3	1	1.115	0.622	1.5169	0.3962	6.3323	0.0342	1.1313	0.7772
696	G-rich sequence factor 1 OS=Homo sapiens GN=GRSF1 PE=1 SV=3	sp|Q12849|GRSF1	2.31	4.6	2	0.9832		0.7706		1.0882		0.6847
697	60S ribosomal protein L22 OS=Homo sapiens GN=RPL22 PE=1 SV=2	sp|P35268|RL22	2.3	10.2	1	0.5276		0.8244		0.6417		0.8823
698	Actin-related protein 2/3 complex subunit 5 OS=Homo sapiens GN=ARPC5 PE=1 SV=3	sp|O15511|ARPC5	2.29	7.9	1	0.9976		1.3596		1.0577		0.4425
699	Glutaredoxin-related protein 5, mitochondrial OS=Homo sapiens GN=GLRX5 PE=1 SV=2	sp|Q86SX6|GLRX5	2.28	7	1	1.2063		1.4943		1.2594		1.1152
700	Nuclear protein localization protein 4 homolog OS=Homo sapiens GN=NPLOC4 PE=1 SV=3	sp|Q8TAT6|NPL4	2.27	2.5	1	0.6713		1.396		1.4277		1.1804
701	Prolyl endopeptidase OS=Homo sapiens GN=PREP PE=1 SV=2	sp|P48147|PPCE	2.27	2.5	2	0.6521		0.8978		1.1582		0.6182
702	Myosin-10 OS=Homo sapiens GN=MYH10 PE=1 SV=3	sp|P35580|MYH10	2.26	1.8	4	0.6704	0.0524	1.0589	0.6101	0.5745	0.101	1.3121	0.3698
703	Dipeptidyl peptidase 1 OS=Homo sapiens GN=CTSC PE=1 SV=2	sp|P53634|CATC	2.26	2.4	1	0.0924		0.1119		0.2428		0.2173
704	Peptidyl-prolyl cis-trans isomerase F, mitochondrial OS=Homo sapiens GN=PPIF PE=1 SV=1	sp|P30405|PPIF	2.25	3.9	1	0.7023	0.1814	0.8113	0.2914	1.5272	0.1517	0.7302	0.2032
705	60S ribosomal protein L36a-like OS=Homo sapiens GN=RPL36AL PE=1 SV=3	sp|Q969Q0|RL36L	2.25	21.7	2	1.1655	0.8016	0.9799	0.8898	1.129	0.7213	1.418	0.39
706	Integrin-linked protein kinase OS=Homo sapiens GN=ILK PE=1 SV=2	sp|Q13418|ILK	2.24	3.1	1	2.3497		1.8556		1.0212		2.0025
707	Serum albumin OS=Homo sapiens GN=ALB PE=1 SV=2	sp|P02768|ALBU	2.24	2.5	1	0.4787	0.2371	0.9164	0.6413	0.3119	0.1129	0.3867	0.1766
708	THO complex subunit 4 OS=Homo sapiens GN=THOC4 PE=1 SV=3	sp|Q86V81|THOC4	2.24	4.3	1	1.1119	0.5011	1.2083	0.3224	0.9773	0.9384	1.1435	0.4229
709	Spliceosome RNA helicase DDX39B OS=Homo sapiens GN=DDX39B PE=1 SV=1	sp|Q13838|DX39B	2.23	12.8	8	1.1223	0.7773	1.2947	0.459	1.5643	0.3599	1.423	0.4265
710	Serine/threonine-protein kinase PAK 2 OS=Homo sapiens GN=PAK2 PE=1 SV=3	sp|Q13177|PAK2	2.21	3.1	1	1.8356	0.2085	1.6441	0.2007	1.1032	0.6318	0.7507	0.2176
711	Probable ATP-dependent RNA helicase DDX23 OS=Homo sapiens GN=DDX23 PE=1 SV=3	sp|Q9BUQ8|DDX23	2.2	2.1	1	1.1987		0.759		0.9631		1.1212
712	Inosine-5'-monophosphate dehydrogenase 2 OS=Homo sapiens GN=IMPDH2 PE=1 SV=2	sp|P12268|IMDH2	2.2	3.7	1	0.9326	0.8915	2.0261	0.0894	0.8162	0.7187	1.2573	0.7149
713	Adapter molecule crk OS=Homo sapiens GN=CRK PE=1 SV=2	sp|P46108|CRK	2.18	4.9	1	1.1618		1.8151		0.9218		0.6666
714	Neurofilament light polypeptide OS=Homo sapiens GN=NEFL PE=1 SV=3	sp|P07196|NFL	2.17	3.3	2	0.0877		0.0595		0.0855		0.0563
715	Kinesin light chain 1 OS=Homo sapiens GN=KLC1 PE=1 SV=2	sp|Q07866|KLC1	2.17	6.1	2	0.7939		1.5694		0.656		1.0816
716	N-alpha-acetyltransferase 15, NatA auxiliary subunit OS=Homo sapiens GN=NAA15 PE=1 SV=1	sp|Q9BXJ9|NAA15	2.17	1.3	1	0.8796	0.773	0.9105	0.6838	0.6383	0.3209	0.8547	0.7142
717	Activated RNA polymerase II transcriptional coactivator p15 OS=Homo sapiens GN=SUB1 PE=1 SV=3	sp|P53999|TCP4	2.17	10.2	1	1.3043		1.8307		1.7877		1.6771
718	Peroxiredoxin-4 OS=Homo sapiens GN=PRDX4 PE=1 SV=1	sp|Q13162|PRDX4	2.16	24	6	1.5231		0.838		1.147		1.1001
719	Leukotriene A-4 hydrolase OS=Homo sapiens GN=LTA4H PE=1 SV=2	sp|P09960|LKHA4	2.16	1.6	1	0.6764	0.1724	0.9933	0.9601	0.9649	0.7951	1.0858	0.6977
720	26S protease regulatory subunit 4 OS=Homo sapiens GN=PSMC1 PE=1 SV=1	sp|P62191|PRS4	2.15	5.2	2	1.435	0.2369	1.269	0.3305	1.176	0.7204	1.2796	0.2451
721	Probable ATP-dependent RNA helicase DDX56 OS=Homo sapiens GN=DDX56 PE=1 SV=1	sp|Q9NY93|DDX56	2.15	2.7	2	0.5874		0.8397		0.6451		1.0474
722	Proteasome subunit beta type-2 OS=Homo sapiens GN=PSMB2 PE=1 SV=1	sp|P49721|PSB2	2.15	9.5	1	2.4054		2.0605		1.9912		2.2023
723	ATP-dependent RNA helicase DDX19A OS=Homo sapiens GN=DDX19A PE=1 SV=1	sp|Q9NUU7|DD19A	2.14	4	1	1.912	0.2145	1.2061	0.5704	1.2655	0.2577	1.9481	0.1296
724	Glutamine synthetase OS=Homo sapiens GN=GLUL PE=1 SV=4	sp|P15104|GLNA	2.14	2.1	1	0.1909		0.0449		0.5447		0.0255
725	Peptidyl-prolyl cis-trans isomerase FKBP3 OS=Homo sapiens GN=FKBP3 PE=1 SV=1	sp|Q00688|FKBP3	2.14	3.6	1	2.3856		2.0045		1.5622		1.5363
726	Ras-related protein Rab-5B OS=Homo sapiens GN=RAB5B PE=1 SV=1	sp|P61020|RAB5B	2.13	16.3	3	0.7464		0.6784		0.7042		0.9366
727	Eukaryotic translation initiation factor 3 subunit H OS=Homo sapiens GN=EIF3H PE=1 SV=1	sp|O15372|EIF3H	2.13	4	1	1.011	0.978	1.2439	0.2727	0.9454	0.6733	1.0302	0.8437
728	Receptor expression-enhancing protein 5 OS=Homo sapiens GN=REEP5 PE=1 SV=3	sp|Q00765|REEP5	2.13	5.8	1	1.0714	0.6117	0.9766	0.7962	1.7922	0.0215	1.1033	0.7393
729	ATP synthase subunit b, mitochondrial OS=Homo sapiens GN=ATP5F1 PE=1 SV=2	sp|P24539|AT5F1	2.13	5.9	1	0.4641		0.408		0.5135		0.5096
730	N(G),N(G)-dimethylarginine dimethylaminohydrolase 1 OS=Homo sapiens GN=DDAH1 PE=1 SV=3	sp|O94760|DDAH1	2.12	5.6	1	1.0241		1.6671		2.114		1.3039
731	Serum deprivation-response protein OS=Homo sapiens GN=SDPR PE=1 SV=3	sp|O95810|SDPR	2.12	3.3	1	0.0796		0.3438		0.2619		0.0967
732	28S ribosomal protein S7, mitochondrial OS=Homo sapiens GN=MRPS7 PE=1 SV=2	sp|Q9Y2R9|RT07	2.12	5.4	1	0.5119	0.0948	0.4756	0.3599	0.6786	0.3256	0.4988	0.3232
733	Elongation factor 1-alpha 2 OS=Homo sapiens GN=EEF1A2 PE=1 SV=1	sp|Q05639|EF1A2	2.11	26.4	19	3.8627	0.3055	1.4154	0.204	1.1763	0.6139	1.1251	0.5193
734	General vesicular transport factor p115 OS=Homo sapiens GN=USO1 PE=1 SV=2	sp|O60763|USO1	2.11	2	1	0.965	0.7862	1.1019	0.7644	1.0343	0.8719	1	1
735	Eukaryotic initiation factor 4A-III OS=Homo sapiens GN=EIF4A3 PE=1 SV=4	sp|P38919|IF4A3	2.11	6.1	2	1.6033		1.3853		1.4552		1.35
736	Heterochromatin protein 1-binding protein 3 OS=Homo sapiens GN=HP1BP3 PE=1 SV=1	sp|Q5SSJ5|HP1B3	2.11	2.7	2	1.1414		0.8878		0.9774		0.9818
737	Alcohol dehydrogenase [NADP+] OS=Homo sapiens GN=AKR1A1 PE=1 SV=3	sp|P14550|AK1A1	2.1	5.5	2	1.2444		0.7431		2.071		1.0373
738	Ras-related protein Rab-21 OS=Homo sapiens GN=RAB21 PE=1 SV=3	sp|Q9UL25|RAB21	2.1	4.4	1	2.4205		0.7236		1.4315		1.133
739	Protein ERGIC-53 OS=Homo sapiens GN=LMAN1 PE=1 SV=2	sp|P49257|LMAN1	2.1	1.4	1	0.7842	0.2468	0.6278	0.2978	0.9711	0.818	1.1601	0.7178
740	Constitutive coactivator of PPAR-gamma-like protein 1 OS=Homo sapiens GN=FAM120A PE=1 SV=2	sp|Q9NZB2|F120A	2.1	1.3	1	1.325	0.7005	1.4346	0.2128	1.5712	0.2842	1.8208	0.1431
741	Exosome complex component RRP41 OS=Homo sapiens GN=EXOSC4 PE=1 SV=3	sp|Q9NPD3|EXOS4	2.1	4.9	1	1.0325	0.8024	1.3843	0.2809	0.9211	0.8711	0.8597	0.4533
742	40S ribosomal protein S27 OS=Homo sapiens GN=RPS27 PE=1 SV=3	sp|P42677|RS27	2.1	14.3	2	1.7088	0.1176	1.2767	0.5442	1.2101	0.5078	1.272	0.2512
743	F-actin-capping protein subunit alpha-1 OS=Homo sapiens GN=CAPZA1 PE=1 SV=3	sp|P52907|CAZA1	2.09	5.2	1	0.8561	0.3775	0.8004	0.6332	0.7805	0.4976	0.6278	0.4756
744	Mitochondrial-processing peptidase subunit alpha OS=Homo sapiens GN=PMPCA PE=1 SV=2	sp|Q10713|MPPA	2.09	3.2	1	0.6712		0.1459		0.3953		0.3721
745	Cysteine and glycine-rich protein 1 OS=Homo sapiens GN=CSRP1 PE=1 SV=3	sp|P21291|CSRP1	2.09	7.8	2	1.6204	0.6174	1.2413	0.5421	3.619	0.3772	2.8425	0.3449
746	OCIA domain-containing protein 1 OS=Homo sapiens GN=OCIAD1 PE=1 SV=1	sp|Q9NX40|OCAD1	2.08	7.3	1	0.5683	0.1103	0.5242	0.0968	0.3171	0.0547	0.4322	0.2356
747	Cleavage and polyadenylation specificity factor subunit 5 OS=Homo sapiens GN=NUDT21 PE=1 SV=1	sp|O43809|CPSF5	2.08	10.1	3	1.7605	0.1544	1.7851	0.1092	1.6356	0.1277	1.6877	0.2593
748	RNA-binding protein 28 OS=Homo sapiens GN=RBM28 PE=1 SV=3	sp|Q9NW13|RBM28	2.08	2.5	1	1.0163	0.98	0.9529	0.9241	0.8535	0.6951	1.0975	0.731
749	Prenylcysteine oxidase 1 OS=Homo sapiens GN=PCYOX1 PE=1 SV=3	sp|Q9UHG3|PCYOX	2.08	3.6	1	0.6582		0.7845		0.6015		0.7428
750	Phosphatidylinositol-binding clathrin assembly protein OS=Homo sapiens GN=PICALM PE=1 SV=2	sp|Q13492|PICAL	2.08	3.1	1	1.0737	0.6493	1.6633	0.6527	1.2724	0.644	1.5183	0.6291
751	Seryl-tRNA synthetase, cytoplasmic OS=Homo sapiens GN=SARS PE=1 SV=3	sp|P49591|SYSC	2.08	3.1	1	1.0334		1.3307		1.0085		1.9042
752	Nuclear transport factor 2 OS=Homo sapiens GN=NUTF2 PE=1 SV=1	sp|P61970|NTF2	2.08	6.3	1	2.5532	0.07	1.6759	0.1421	1.2231	0.4467	1.205	0.3218
753	Transportin-1 OS=Homo sapiens GN=TNPO1 PE=1 SV=2	sp|Q92973|TNPO1	2.07	1.3	1	0.959	0.8402	1.4248	0.2336	1.1769	0.3478	1.5087	0.2703
754	Acetyl-CoA acetyltransferase, mitochondrial OS=Homo sapiens GN=ACAT1 PE=1 SV=1	sp|P24752|THIL	2.07	4	1	0.5082	0.2723	0.4975	0.1423	0.5401	0.249	0.6992	0.5203
755	Serine/threonine-protein phosphatase 2A 56 kDa regulatory subunit gamma isoform OS=Homo sapiens GN=PPP2R5C PE=1 SV=3	sp|Q13362|2A5G	2.07	2.7	1	0.8648		1.1723		1.1437		1.2454
756	Sideroflexin-1 OS=Homo sapiens GN=SFXN1 PE=1 SV=4	sp|Q9H9B4|SFXN1	2.07	2.8	1	0.7383	0.3391	0.7727	0.3504	0.7771	0.2815	0.7167	0.2187
757	Receptor-type tyrosine-protein phosphatase kappa OS=Homo sapiens GN=PTPRK PE=1 SV=2	sp|Q15262|PTPRK	2.07	0.8	1	1.296	0.233	0.8091	0.5424	0.8438	0.354	0.7894	0.5314
758	Spermidine synthase OS=Homo sapiens GN=SRM PE=1 SV=1	sp|P19623|SPEE	2.07	4.3	1	0.6282		0.6999		0.9067		0.6891
759	Protoporphyrinogen oxidase OS=Homo sapiens GN=PPOX PE=1 SV=1	sp|P50336|PPOX	2.06	3.4	2	0.7375		0.6295		1.3481		1.0698
760	40S ribosomal protein S12 OS=Homo sapiens GN=RPS12 PE=1 SV=3	sp|P25398|RS12	2.06	7.6	1	1.2296		1.2992		1.1785		1.2303
761	Protein SET OS=Homo sapiens GN=SET PE=1 SV=3	sp|Q01105|SET	2.06	11	1	2.6713		1.6573		0.7361		1.8538
762	Serpin B5 OS=Homo sapiens GN=SERPINB5 PE=1 SV=2	sp|P36952|SPB5	2.06	3.2	1	0.133	0.1808	0.1846	0.1609	0.1711	0.2425	0.2176	0.2851
763	Glyoxalase domain-containing protein 4 OS=Homo sapiens GN=GLOD4 PE=1 SV=1	sp|Q9HC38|GLOD4	2.06	3.5	1	1.812	0.1049	2.2652	0.0766	1.3708	0.1935	1.0715	0.6117
764	Prefoldin subunit 1 OS=Homo sapiens GN=PFDN1 PE=1 SV=2	sp|O60925|PFD1	2.06	8.2	1	0.6792	0.5915	0.6519	0.5306	2.3009	0.0825	0.6539	0.6432
765	Heterogeneous nuclear ribonucleoprotein D-like OS=Homo sapiens GN=HNRPDL PE=1 SV=3	sp|O14979|HNRDL	2.05	6.4	3	1.4036		1.6251		1.084		1.5638
766	Poly(rC)-binding protein 2 OS=Homo sapiens GN=PCBP2 PE=1 SV=1	sp|Q15366|PCBP2	2.05	14.2	4	1.5135	0.1623	1.4157	0.3082	1.4316	0.1857	1.4248	0.1869
767	Apoptosis inhibitor 5 OS=Homo sapiens GN=API5 PE=1 SV=3	sp|Q9BZZ5|API5	2.05	3.1	1	1.1191		1.703		1.4812		1.8095
768	Prolyl 4-hydroxylase subunit alpha-2 OS=Homo sapiens GN=P4HA2 PE=1 SV=1	sp|O15460|P4HA2	2.05	5.8	2	0.5319		0.3665		0.3109		0.9436
769	Src substrate cortactin OS=Homo sapiens GN=CTTN PE=1 SV=2	sp|Q14247|SRC8	2.05	2	1	1.0757	0.857	0.8498	0.724	1.159	0.4754	1.3413	0.5751
770	Fascin OS=Homo sapiens GN=FSCN1 PE=1 SV=3	sp|Q16658|FSCN1	2.05	2	1	0.2648	0.2608	1.3688	0.2053	0.2541	0.0903	1.5536	0.3414
771	Vesicular integral-membrane protein VIP36 OS=Homo sapiens GN=LMAN2 PE=1 SV=1	sp|Q12907|LMAN2	2.05	3.7	1	0.8463	0.6521	0.8767	0.4111	1.1987	0.6912	0.8597	0.7371
772	Heterogeneous nuclear ribonucleoprotein A0 OS=Homo sapiens GN=HNRNPA0 PE=1 SV=1	sp|Q13151|ROA0	2.04	7.5	3	0.6269	0.1464	1.0282	0.9569	0.5428	0.114	0.7296	0.2147
773	Death-inducer obliterator 1 OS=Homo sapiens GN=DIDO1 PE=1 SV=5	sp|Q9BTC0|DIDO1	2.04	0.9	2	1.0894		0.8005		0.7325		0.8163
774	Condensin complex subunit 1 OS=Homo sapiens GN=NCAPD2 PE=1 SV=3	sp|Q15021|CND1	2.04	0.7	1	0.5966		0.5409		0.4999		0.3633
775	Ubiquitin-like modifier-activating enzyme 6 OS=Homo sapiens GN=UBA6 PE=1 SV=1	sp|A0AVT1|UBA6	2.04	1.3	1	0.503		0.8213		1.1777		1.017
776	Erythrocyte band 7 integral membrane protein OS=Homo sapiens GN=STOM PE=1 SV=3	sp|P27105|STOM	2.04	6.9	1	0.5621		0.5071		0.3811		0.8008
777	Protein transport protein Sec31A OS=Homo sapiens GN=SEC31A PE=1 SV=3	sp|O94979|SC31A	2.04	1.5	1	0.3754		0.2724		0.3528		0.3253
778	Serine/arginine repetitive matrix protein 2 OS=Homo sapiens GN=SRRM2 PE=1 SV=2	sp|Q9UQ35|SRRM2	2.04	0.4	1	0.6569	0.4347	0.802	0.7791	0.6888	0.4478	0.7535	0.4056
779	Guanine nucleotide-binding protein G(I)/G(S)/G(T) subunit beta-1 OS=Homo sapiens GN=GNB1 PE=1 SV=3	sp|P62873|GBB1	2.04	2.9	1	0.3263		0.3155		0.3319		0.2384
780	3-hydroxyisobutyrate dehydrogenase, mitochondrial OS=Homo sapiens GN=HIBADH PE=1 SV=2	sp|P31937|3HIDH	2.04	4.2	3	0.6385	0.5087	0.6112	0.5405	1.7113	0.1198	0.6143	0.4673
781	Deoxyribonucleoside 5'-monophosphate N-glycosidase OS=Homo sapiens GN=RCL PE=1 SV=1	sp|O43598|RCL	2.04	9.8	1	1.0987		1.7773		1.4831		1.1878
782	NAD(P)H dehydrogenase [quinone] 1 OS=Homo sapiens GN=NQO1 PE=1 SV=1	sp|P15559|NQO1	2.04	3.6	1	1.635		0.6874		3.0227		1.2568
783	Transcription factor A, mitochondrial OS=Homo sapiens GN=TFAM PE=1 SV=1	sp|Q00059|TFAM	2.04	4.9	1	0.5072	0.0934	1.3605	0.2014	1.105	0.5047	0.6727	0.1579
784	Eukaryotic initiation factor 4A-II OS=Homo sapiens GN=EIF4A2 PE=1 SV=2	sp|Q14240|IF4A2	2.03	16	6	1.3631		1.3901		1.6606		0.938
785	26S protease regulatory subunit 6B OS=Homo sapiens GN=PSMC4 PE=1 SV=2	sp|P43686|PRS6B	2.03	2.6	1	1.1266		1.1986		0.6599		0.8218
786	Latexin OS=Homo sapiens GN=LXN PE=1 SV=2	sp|Q9BS40|LXN	2.03	8.1	2	1.1307	0.8143	0.9032	0.7268	7.4762	0.0705	1.5926	0.2039
787	Surfeit locus protein 4 OS=Homo sapiens GN=SURF4 PE=1 SV=3	sp|O15260|SURF4	2.03	3.7	1	1.2614		1.1212		1.1201		0.588
788	Single-stranded DNA-binding protein, mitochondrial OS=Homo sapiens GN=SSBP1 PE=1 SV=1	sp|Q04837|SSBP	2.03	10.1	1	0.4789		0.2567		0.4782		0.8054
789	Hydroxymethylglutaryl-CoA synthase, cytoplasmic OS=Homo sapiens GN=HMGCS1 PE=1 SV=2	sp|Q01581|HMCS1	2.03	3.5	1	4.0375		1.4629		0.4255		1.1632
790	Cytosolic 5'-nucleotidase 3 OS=Homo sapiens GN=NT5C3 PE=1 SV=3	sp|Q9H0P0|5NT3	2.03	3.9	1	0.6785		0.8231		1.1087		1.0707
791	Epithelial cell adhesion molecule OS=Homo sapiens GN=EPCAM PE=1 SV=2	sp|P16422|EPCAM	2.03	2.2	1	6.8763		0.2382		2.2606		0.1716
792	Serine/arginine-rich splicing factor 3 OS=Homo sapiens GN=SRSF3 PE=1 SV=1	sp|P84103|SRSF3	2.03	5.5	1	2.6787		1.751		1.8798		2.1751
793	U4/U6 small nuclear ribonucleoprotein Prp4 OS=Homo sapiens GN=PRPF4 PE=1 SV=2	sp|O43172|PRP4	2.03	1.9	1	1.2127	0.3015	1.1305	0.7492	0.7649	0.4371	1.1868	0.3637
794	Histone H2A type 2-B OS=Homo sapiens GN=HIST2H2AB PE=1 SV=3	sp|Q8IUE6|H2A2B	2.02	46.9	21	2.4514	0.2214	1.5754	0.1535	1.68	0.1589	1.1554	0.4213
795	Mitochondrial import inner membrane translocase subunit TIM44 OS=Homo sapiens GN=TIMM44 PE=1 SV=2	sp|O43615|TIM44	2.02	3.3	1	0.4891		0.6457		0.2466		0.5547
796	Cirhin OS=Homo sapiens GN=CIRH1A PE=1 SV=1	sp|Q969X6|CIR1A	2.02	1.5	1	1.0849		0.5287		0.5437		0.6468
797	DnaJ homolog subfamily C member 8 OS=Homo sapiens GN=DNAJC8 PE=1 SV=2	sp|O75937|DNJC8	2.02	3.2	1	1.0369	0.9793	0.9076	0.9578	0.7553	0.7578	0.9332	0.9663
798	COP9 signalosome complex subunit 4 OS=Homo sapiens GN=COPS4 PE=1 SV=1	sp|Q9BT78|CSN4	2.02	3	1	1.1753		1.1911		1.0733		1.4901
799	Small ubiquitin-related modifier 2 OS=Homo sapiens GN=SUMO2 PE=1 SV=2	sp|P61956|SUMO2	2.02	23.2	2	1.0381		1.538		1.1513		1.7959
800	Putative adenosylhomocysteinase 3 OS=Homo sapiens GN=AHCYL2 PE=1 SV=1	sp|Q96HN2|SAHH3	2.02	2	1	2.861		1.7519		1.0415		2.8218
801	3-hydroxyisobutyryl-CoA hydrolase, mitochondrial OS=Homo sapiens GN=HIBCH PE=1 SV=2	sp|Q6NVY1|HIBCH	2.02	3.1	1	0.7209	0.4879	0.8762	0.76	0.962	0.8457	1.099	0.906
802	Small nuclear ribonucleoprotein Sm D3 OS=Homo sapiens GN=SNRPD3 PE=1 SV=1	sp|P62318|SMD3	2.02	7.1	1	1.003		1.2942		0.9365		0.9929
803	Vang-like protein 1 OS=Homo sapiens GN=VANGL1 PE=1 SV=1	sp|Q8TAA9|VANG1	2.02	2.7	1	0.9124		0.8146		1.0593		0.8936
804	60 kDa SS-A/Ro ribonucleoprotein OS=Homo sapiens GN=TROVE2 PE=1 SV=2	sp|P10155|RO60	2.02	2.6	1	1.1569		1.4017		1.4393		1.6762
805	Protein S100-A4 OS=Homo sapiens GN=S100A4 PE=1 SV=1	sp|P26447|S10A4	2.02	10.9	1	0.6011	0.3263	0.8709	0.7073	1.384	0.3618	3.1357	0.0553
806	Beta-hexosaminidase subunit beta OS=Homo sapiens GN=HEXB PE=1 SV=3	sp|P07686|HEXB	2.02	1.8	1	0.9874		0.5791		2.0855		0.6873
807	Glutaminase kidney isoform, mitochondrial OS=Homo sapiens GN=GLS PE=1 SV=1	sp|O94925|GLSK	2.02	2.2	2	0.6205		0.5721		0.5119		0.5479
808	ATP-dependent Clp protease ATP-binding subunit clpX-like, mitochondrial OS=Homo sapiens GN=CLPX PE=1 SV=2	sp|O76031|CLPX	2.02	2.1	1	0.6805		0.6445		0.8309		0.6673
809	Protein QIL1 OS=Homo sapiens GN=QIL1 PE=1 SV=1	sp|Q5XKP0|QIL1	2.02	16.9	1	0.2842		0.4919		0.3798		0.3705
810	Actin-related protein 2/3 complex subunit 4 OS=Homo sapiens GN=ARPC4 PE=1 SV=3	sp|P59998|ARPC4	2.02	5.4	1	1.143	0.798	1.0207	0.8832	2.0472	0.6062	0.7074	0.4969
811	Ras-related protein Rab-35 OS=Homo sapiens GN=RAB35 PE=1 SV=1	sp|Q15286|RAB35	2.01	10.5	2	0.8225		0.8844		0.7577		0.6828
812	NADH dehydrogenase [ubiquinone] iron-sulfur protein 3, mitochondrial OS=Homo sapiens GN=NDUFS3 PE=1 SV=1	sp|O75489|NDUS3	2.01	4.9	1	0.3219		0.3852		0.8816		0.2078
813	Asparagine synthetase [glutamine-hydrolyzing] OS=Homo sapiens GN=ASNS PE=1 SV=4	sp|P08243|ASNS	2.01	2	1	0.8213		0.8505		1.0436		1.502
814	U3 small nucleolar RNA-associated protein 14 homolog C OS=Homo sapiens GN=UTP14C PE=1 SV=1	sp|Q5TAP6|UT14C	2.01	1.7	2	0.3496		0.5499		0.5891		1.019
815	PC4 and SFRS1-interacting protein OS=Homo sapiens GN=PSIP1 PE=1 SV=1	sp|O75475|PSIP1	2.01	3.2	1	1.1532		1.8721		1.3089		2.6807
816	Serine/threonine-protein phosphatase PP1-alpha catalytic subunit OS=Homo sapiens GN=PPP1CA PE=1 SV=1	sp|P62136|PP1A	2.01	4.2	1	1.248		1.0984		1.2318		1.0258
817	Integrin beta-1 OS=Homo sapiens GN=ITGB1 PE=1 SV=2	sp|P05556|ITB1	2.01	2.1	1	0.2528		0.8007		0.1292		0.2986
818	Thyroid hormone receptor-associated protein 3 OS=Homo sapiens GN=THRAP3 PE=1 SV=2	sp|Q9Y2W1|TR150	2.01	1.9	1	0.7487		0.8705		0.6503		0.8785
819	Extended synaptotagmin-2 OS=Homo sapiens GN=ESYT2 PE=1 SV=1	sp|A0FGR8|ESYT2	2.01	1.7	2	0.9815		1.1763		1.0294		1.0573
820	Cytochrome b5 type B OS=Homo sapiens GN=CYB5B PE=1 SV=2	sp|O43169|CYB5B	2.01	6.2	1	1.2091		1.0373		0.6397		1.3146
821	Phosphatidylinositol transfer protein beta isoform OS=Homo sapiens GN=PITPNB PE=1 SV=2	sp|P48739|PIPNB	2.01	4.8	1	0.7267		1.3104		0.8858		1.3779
822	Dipeptidyl peptidase 3 OS=Homo sapiens GN=DPP3 PE=1 SV=2	sp|Q9NY33|DPP3	2.01	2.2	1	0.8925		0.5822		2.6718		1.9318
823	Putative 40S ribosomal protein S26-like 1 OS=Homo sapiens GN=RPS26P11 PE=5 SV=1	sp|Q5JNZ5|RS26L	2.01	7.8	1	0.9403		0.9158		0.8965		0.9957
824	Tubulin beta-2A chain OS=Homo sapiens GN=TUBB2A PE=1 SV=1	sp|Q13885|TBB2A	2	33.9	27	0.7933		0.7152		0.5953		0.4459
825	ADP/ATP translocase 3 OS=Homo sapiens GN=SLC25A6 PE=1 SV=4	sp|P12236|ADT3	2	27.8	12	1.2272		0.5814		1.1037		0.8037
826	Radixin OS=Homo sapiens GN=RDX PE=1 SV=1	sp|P35241|RADI	2	6.2	5	0.8951		1.4354		1.552		1.6374
827	Tropomyosin beta chain OS=Homo sapiens GN=TPM2 PE=1 SV=1	sp|P07951|TPM2	2	8.5	3	1.3774		1.6624		1.4345		1.4123
828	Serine/arginine-rich splicing factor 5 OS=Homo sapiens GN=SRSF5 PE=1 SV=1	sp|Q13243|SRSF5	2	8.5	3	1.1734	0.6591	1.4985	0.2981	1.288	0.2563	1.0798	0.8874
829	Ras-related protein Rab-10 OS=Homo sapiens GN=RAB10 PE=1 SV=1	sp|P61026|RAB10	2	11	2	0.6227		0.7385		0.6347		0.5241
830	Ribose-phosphate pyrophosphokinase 2 OS=Homo sapiens GN=PRPS2 PE=1 SV=2	sp|P11908|PRPS2	2	8.5	3	0.8567		0.9358		0.4928		1.4421
831	Reticulocalbin-2 OS=Homo sapiens GN=RCN2 PE=1 SV=1	sp|Q14257|RCN2	2	4.4	2	1.5021		0.9965		0.7913		0.6405
832	Peptidyl-prolyl cis-trans isomerase H OS=Homo sapiens GN=PPIH PE=1 SV=1	sp|O43447|PPIH	2	5.1	1	0.7968		1.3069		0.6454		0.6533
833	Protein jagunal homolog 1 OS=Homo sapiens GN=JAGN1 PE=1 SV=1	sp|Q8N5M9|JAGN1	2	6.6	1	1.6726		0.4604		0.4696		0.7042
834	Peptidyl-prolyl cis-trans isomerase C OS=Homo sapiens GN=PPIC PE=1 SV=1	sp|P45877|PPIC	2	3.8	1	0.9183		0.4762		0.5879		1.1046
835	Protein AHNAK2 OS=Homo sapiens GN=AHNAK2 PE=1 SV=2	sp|Q8IVF2|AHNK2	2	1.1	1	0.1197		0.2796		0.1416		0.1555
836	Non-specific lipid-transfer protein OS=Homo sapiens GN=SCP2 PE=1 SV=2	sp|P22307|NLTP	2	1.5	1	0.6027		0.5395		1.7165		0.6215
837	Actin-related protein 2/3 complex subunit 1B OS=Homo sapiens GN=ARPC1B PE=1 SV=3	sp|O15143|ARC1B	2	4.8	1	0.6569		0.8821		0.9936		0.6585
838	Acyl-CoA synthetase short-chain family member 3, mitochondrial OS=Homo sapiens GN=ACSS3 PE=2 SV=1	sp|Q9H6R3|ACSS3	2	1.9	1	1.7046		0.8763		1.2906		0.3694
839	C-Jun-amino-terminal kinase-interacting protein 4 OS=Homo sapiens GN=SPAG9 PE=1 SV=4	sp|O60271|JIP4	2	0.8	1	1.7623		1.4344		1.2634		1.3376
840	U2 small nuclear ribonucleoprotein B'' OS=Homo sapiens GN=SNRPB2 PE=1 SV=1	sp|P08579|RU2B	2	5.8	1	1.2021		1.1845		0.8689		1.1577
841	Suppressor of SWI4 1 homolog OS=Homo sapiens GN=PPAN PE=1 SV=1	sp|Q9NQ55|SSF1	2	3.4	1	0.9694		0.7875		1.6095		1.195
842	Microsomal glutathione S-transferase 1 OS=Homo sapiens GN=MGST1 PE=1 SV=1	sp|P10620|MGST1	2	7.7	1	0.1494		0.1831		0.4434		0.1223
843	Protein phosphatase 1 regulatory subunit 12A OS=Homo sapiens GN=PPP1R12A PE=1 SV=1	sp|O14974|MYPT1	2	1	1	2.0167		2.3948		0.8975		1.1047
844	RNA polymerase-associated protein CTR9 homolog OS=Homo sapiens GN=CTR9 PE=1 SV=1	sp|Q6PD62|CTR9	2	0.7	1	1.5504		0.9291		0.94		1.326
845	cAMP-dependent protein kinase type II-alpha regulatory subunit OS=Homo sapiens GN=PRKAR2A PE=1 SV=2	sp|P13861|KAP2	2	2.7	1	0.4962		1.1211		0.8248		0.74
846	Double-strand break repair protein MRE11A OS=Homo sapiens GN=MRE11A PE=1 SV=3	sp|P49959|MRE11	2	2	1	1.0978		1.8392		1.1626		2.7801
847	Lactotransferrin OS=Homo sapiens GN=LTF PE=1 SV=6	sp|P02788|TRFL	2	1.3	1	1.0853		1.0482		0.778		0.7625
848	Quinone oxidoreductase PIG3 OS=Homo sapiens GN=TP53I3 PE=1 SV=2	sp|Q53FA7|QORX	2	3.6	1	0.2704		0.4639		0.3293		0.2115
849	Choline-phosphate cytidylyltransferase A OS=Homo sapiens GN=PCYT1A PE=1 SV=2	sp|P49585|PCY1A	2	4.1	1	2.3412		2.2087		0.7718		0.6686
850	Mitochondrial ribonuclease P protein 1 OS=Homo sapiens GN=RG9MTD1 PE=1 SV=2	sp|Q7L0Y3|MRRP1	2	1.7	1	0.7006		0.765		0.4699		0.8689
851	Hypoxanthine-guanine phosphoribosyltransferase OS=Homo sapiens GN=HPRT1 PE=1 SV=2	sp|P00492|HPRT	2	5	1	1.7832		1.08		0.7339		1.3524
852	DNA-directed RNA polymerases I, II, and III subunit RPABC5 OS=Homo sapiens GN=POLR2L PE=1 SV=1	sp|P62875|RPAB5	2	16.4	1	0.7956		0.7889		0.5658		0.7546
853	DDB1- and CUL4-associated factor 13 OS=Homo sapiens GN=DCAF13 PE=1 SV=2	sp|Q9NV06|DCA13	2	2.9	1	1.1124		1.1479		1.4209		1.6136
854	Small nuclear ribonucleoprotein Sm D2 OS=Homo sapiens GN=SNRPD2 PE=1 SV=1	sp|P62316|SMD2	2	7.6	1	1.0411		1.4338		0.8761		1.2176
855	Erlin-1 OS=Homo sapiens GN=ERLIN1 PE=1 SV=1	sp|O75477|ERLN1	2	2.9	1	0.5915		0.7796		0.3373		1.0322
856	Carboxymethylenebutenolidase homolog OS=Homo sapiens GN=CMBL PE=1 SV=1	sp|Q96DG6|CMBL	2	3.3	1	3.3442		1.7595		0.5866		4.2122
857	ATPase ASNA1 OS=Homo sapiens GN=ASNA1 PE=1 SV=2	sp|O43681|ASNA	2	2.9	1	1.1646		1.3481		0.819		0.8459
858	Electron transfer flavoprotein subunit beta OS=Homo sapiens GN=ETFB PE=1 SV=3	sp|P38117|ETFB	2	4.7	1	0.5191		0.6169		0.3682		0.4225
859	SWI/SNF-related matrix-associated actin-dependent regulator of chromatin subfamily A member 5 OS=Homo sapiens GN=SMARCA5 PE=1 SV=1	sp|O60264|SMCA5	2	1.1	1	1.2301		1.1954		1.4443		0.9724
860	Transmembrane protein 205 OS=Homo sapiens GN=TMEM205 PE=1 SV=1	sp|Q6UW68|TM205	2	9	2	1.4452		0.6046		1.6925		0.7169
861	NudC domain-containing protein 1 OS=Homo sapiens GN=NUDCD1 PE=1 SV=2	sp|Q96RS6|NUDC1	2	2.7	1	0.7442		1.4238		0.9829		0.4084
862	RNA-binding protein 10 OS=Homo sapiens GN=RBM10 PE=1 SV=3	sp|P98175|RBM10	2	1.6	1	1.1588		0.8644		0.9219		0.9368
863	Tetratricopeptide repeat protein 38 OS=Homo sapiens GN=TTC38 PE=1 SV=1	sp|Q5R3I4|TTC38	2	1.9	1	1.2458		3.1719		1.1632		0.9507
864	Ubiquitin-associated protein 2-like OS=Homo sapiens GN=UBAP2L PE=1 SV=2	sp|Q14157|UBP2L	2	0.8	1	1.2298		1.4538		1.6834		2.3842
865	Angio-associated migratory cell protein OS=Homo sapiens GN=AAMP PE=1 SV=2	sp|Q13685|AAMP	2	3	1	2.0464		1.3059		0.5151		0.3428
866	Tetratricopeptide repeat protein 1 OS=Homo sapiens GN=TTC1 PE=1 SV=1	sp|Q99614|TTC1	2	3.4	1	0.7644		1.1683		0.8922		1.0893
867	Thymidine kinase, cytosolic OS=Homo sapiens GN=TK1 PE=1 SV=2	sp|P04183|KITH	2	6	1	0.741		1.9818		1.4503		1.0304
868	Cysteinyl-tRNA synthetase, cytoplasmic OS=Homo sapiens GN=CARS PE=1 SV=3	sp|P49589|SYCC	2	1.9	1	0.5256		0.8576		0.6707		0.9624
869	Insulin-like growth factor 2 mRNA-binding protein 2 OS=Homo sapiens GN=IGF2BP2 PE=1 SV=2	sp|Q9Y6M1|IF2B2	2	2.3	1	0.2711		0.7609		0.2201		0.5347
870	Epidermal growth factor receptor OS=Homo sapiens GN=EGFR PE=1 SV=2	sp|P00533|EGFR	2	0.9	1	0.0988		0.3827		0.2843		0.3998
871	Ubiquitin carboxyl-terminal hydrolase 19 OS=Homo sapiens GN=USP19 PE=1 SV=2	sp|O94966|UBP19	2	0.7	1	0.7412		1.7229		1.3316		1.0931
872	UPF0568 protein C14orf166 OS=Homo sapiens GN=C14orf166 PE=1 SV=1	sp|Q9Y224|CN166	2	3.3	1	1.4959		1.1865		1.485		0.9452
873	Double-stranded RNA-binding protein Staufen homolog 2 OS=Homo sapiens GN=STAU2 PE=1 SV=1	sp|Q9NUL3|STAU2	2	1.4	1	1.4356		1.2172		1.5869		0.6962
874	Eukaryotic translation initiation factor 1A, X-chromosomal OS=Homo sapiens GN=EIF1AX PE=1 SV=2	sp|P47813|IF1AX	2	6.9	1	2.1349		0.6064		1.2213		1.005
875	Regulator of G-protein signaling 10 OS=Homo sapiens GN=RGS10 PE=1 SV=2	sp|O43665|RGS10	2	6.9	1	1.0806		2.6155		2.665		0.9057
876	Polymerase delta-interacting protein 3 OS=Homo sapiens GN=POLDIP3 PE=1 SV=2	sp|Q9BY77|PDIP3	2	3.1	1	0.8591		1.4193		0.9634		1.2196
877	Monoacylglycerol lipase ABHD12 OS=Homo sapiens GN=ABHD12 PE=2 SV=2	sp|Q8N2K0|ABD12	2	3.5	1	0.8669		0.3672		2.2331		0.3394
878	Ras-related protein Rab-14 OS=Homo sapiens GN=RAB14 PE=1 SV=4	sp|P61106|RAB14	2	7	1	1.4112		1.1796		1.1452		0.9735
879	Thioredoxin domain-containing protein 12 OS=Homo sapiens GN=TXNDC12 PE=1 SV=1	sp|O95881|TXD12	2	8.7	1	1.1223		1.2967		0.7922		0.823
880	Phosducin-like protein 3 OS=Homo sapiens GN=PDCL3 PE=1 SV=1	sp|Q9H2J4|PDCL3	2	5.4	1	1.1054		1.481		0.9798		0.9514
881	Protein S100-A13 OS=Homo sapiens GN=S100A13 PE=1 SV=1	sp|Q99584|S10AD	2	12.2	1	2.0879		1.4943		1.6033		1.1003
882	ATP synthase subunit f, mitochondrial OS=Homo sapiens GN=ATP5J2 PE=1 SV=3	sp|P56134|ATPK	2	11.7	1	0.5364		0.3348		0.7297		0.5456
883	Selenide, water dikinase 1 OS=Homo sapiens GN=SEPHS1 PE=1 SV=2	sp|P49903|SPS1	2	3.8	1	1.6519		1.2608		1.4119		2.1611
884	Reticulocalbin-1 OS=Homo sapiens GN=RCN1 PE=1 SV=1	sp|Q15293|RCN1	2	4.8	2	0.2679		0.9789		0.2082		1.6047
885	Thioredoxin-related transmembrane protein 4 OS=Homo sapiens GN=TMX4 PE=1 SV=1	sp|Q9H1E5|TMX4	2	3.7	1	0.718		0.3545		0.5446		0.4104
886	Zinc finger CCCH domain-containing protein 14 OS=Homo sapiens GN=ZC3H14 PE=1 SV=1	sp|Q6PJT7|ZC3HE	2	1.5	1	0.7768		0.9828		0.7829		0.7866
887	ATP synthase subunit epsilon-like protein, mitochondrial OS=Homo sapiens GN=ATP5EP2 PE=1 SV=1	sp|Q5VTU8|AT5EL	2	15.7	1	0.4703		0.3989		0.4928		0.4515
888	Synaptophysin-like protein 1 OS=Homo sapiens GN=SYPL1 PE=1 SV=1	sp|Q16563|SYPL1	2	4.2	1	0.9084		0.5355		2.0123		0.5042
889	Calponin-3 OS=Homo sapiens GN=CNN3 PE=1 SV=1	sp|Q15417|CNN3	2	2.7	1	0.4306		4.1448		1.4999		0.3805
890	Transcription factor p65 OS=Homo sapiens GN=RELA PE=1 SV=2	sp|Q04206|TF65	2	2.4	1	0.436		0.7479		0.9094		0.6285
891	Mitogen-activated protein kinase 1 OS=Homo sapiens GN=MAPK1 PE=1 SV=3	sp|P28482|MK01	2	3.1	1	1.1652		1.2147		1.2521		1.0123
892	Acyl-CoA-binding protein OS=Homo sapiens GN=DBI PE=1 SV=2	sp|P07108|ACBP	2	18.4	1	3.4668		1.3242		2.3271		1.4012
893	Ubiquitin-conjugating enzyme E2 Z OS=Homo sapiens GN=UBE2Z PE=1 SV=2	sp|Q9H832|UBE2Z	2	3.1	1	1.5632		1.865		1.896		1.0173
894	Translin OS=Homo sapiens GN=TSN PE=1 SV=1	sp|Q15631|TSN	2	3.1	1	0.9861		0.7859		0.7993		1.1725
895	Phosphatidylinositol transfer protein alpha isoform OS=Homo sapiens GN=PITPNA PE=1 SV=2	sp|Q00169|PIPNA	2	4.8	1	1.3387		1.1012		1.6449		1.0496
896	Carnitine O-palmitoyltransferase 1, liver isoform OS=Homo sapiens GN=CPT1A PE=1 SV=2	sp|P50416|CPT1A	2	2.2	1	14.8453		3.4567		26.2878		8.8455
897	Myelin expression factor 2 OS=Homo sapiens GN=MYEF2 PE=1 SV=3	sp|Q9P2K5|MYEF2	2	1.7	1	6.7759		3.0946		3.4808		2.7852
898	Poly(U)-binding-splicing factor PUF60 OS=Homo sapiens GN=PUF60 PE=1 SV=1	sp|Q9UHX1|PUF60	2	5.5	1	1.0484		1.2477		0.8499		1.4236
899	Gamma-soluble NSF attachment protein OS=Homo sapiens GN=NAPG PE=1 SV=1	sp|Q99747|SNAG	2	3.2	1	2.3895		1.395		0.8168		2.025
900	Lysosomal alpha-glucosidase OS=Homo sapiens GN=GAA PE=1 SV=4	sp|P10253|LYAG	2	1.2	1	2.9023		0.8132		6.0965		2.1493
901	Acyl-coenzyme A thioesterase 13 OS=Homo sapiens GN=ACOT13 PE=1 SV=1	sp|Q9NPJ3|ACO13	2	9.3	1	0.3195		0.4953		0.6866		0.686
902	Tubulin-folding cofactor B OS=Homo sapiens GN=TBCB PE=1 SV=2	sp|Q99426|TBCB	2	8.6	1	1.6162		2.0396		1.7901		0.8393
903	Serine/arginine-rich splicing factor 11 OS=Homo sapiens GN=SRSF11 PE=1 SV=1	sp|Q05519|SRS11	2	1.7	1	1.1741		1.0335		1.0551		1.5685
904	DNA replication licensing factor MCM2 OS=Homo sapiens GN=MCM2 PE=1 SV=4	sp|P49736|MCM2	2	1.9	1	7.2035		5.7719		4.5209		4.985
905	Mannose-1-phosphate guanyltransferase beta OS=Homo sapiens GN=GMPPB PE=1 SV=2	sp|Q9Y5P6|GMPPB	2	3.1	1	1.4567		1.6622		2.4492		0.9461
906	tRNA (adenine(58)-N(1))-methyltransferase non-catalytic subunit TRM6 OS=Homo sapiens GN=TRMT6 PE=1 SV=1	sp|Q9UJA5|TRM6	2	1.8	1	0.9507		0.8291		0.795		0.7801
907	Transmembrane protein 111 OS=Homo sapiens GN=TMEM111 PE=1 SV=3	sp|Q9P0I2|TM111	2	3.4	1	1.0321		0.5803		0.5092		0.6636
908	GDP-fucose protein O-fucosyltransferase 1 OS=Homo sapiens GN=POFUT1 PE=1 SV=1	sp|Q9H488|OFUT1	2	4.1	1	0.3784		0.998		0.3409		0.7412
909	SH3 domain-binding glutamic acid-rich-like protein 3 OS=Homo sapiens GN=SH3BGRL3 PE=1 SV=1	sp|Q9H299|SH3L3	2	10.8	1	0.9241		1.3606		0.9522		0.502
910	Ubiquitin fusion degradation protein 1 homolog OS=Homo sapiens GN=UFD1L PE=1 SV=3	sp|Q92890|UFD1	2	3.3	1	0.6522		0.7677		0.6336		0.6289
911	L-xylulose reductase OS=Homo sapiens GN=DCXR PE=1 SV=2	sp|Q7Z4W1|DCXR	2	4.1	1	1.0055		0.888		3.1916		0.6476
912	Dynein light chain 1, cytoplasmic OS=Homo sapiens GN=DYNLL1 PE=1 SV=1	sp|P63167|DYL1	2	7.9	1	1.0936		1.0378		1.332		1.4152
913	Transformer-2 protein homolog beta OS=Homo sapiens GN=TRA2B PE=1 SV=1	sp|P62995|TRA2B	2	2.4	1	0.9429		1.098		0.97		1.521
914	Fatty acid desaturase 2 OS=Homo sapiens GN=FADS2 PE=1 SV=1	sp|O95864|FADS2	2	2.5	1	1.112		3.5413		0.8212		0.8457
915	SEC23-interacting protein OS=Homo sapiens GN=SEC23IP PE=1 SV=1	sp|Q9Y6Y8|S23IP	2	1.5	1	1.5136		1.3079		1.3375		0.9617
916	NADH dehydrogenase [ubiquinone] 1 beta subcomplex subunit 9 OS=Homo sapiens GN=NDUFB9 PE=1 SV=3	sp|Q9Y6M9|NDUB9	2	8.9	1	0.3721		0.1921		0.6092		0.3548
917	RuvB-like 2 OS=Homo sapiens GN=RUVBL2 PE=1 SV=3	sp|Q9Y230|RUVB2	2	2.2	1	1.6328		0.9545		1.1036		1.5709
918	60S ribosome subunit biogenesis protein NIP7 homolog OS=Homo sapiens GN=NIP7 PE=1 SV=1	sp|Q9Y221|NIP7	2	11.1	2	0.6752		0.7949		1.067		0.9772
919	Diablo homolog, mitochondrial OS=Homo sapiens GN=DIABLO PE=1 SV=1	sp|Q9NR28|DBLOH	2	4.6	1	0.4934		0.5641		0.5644		0.4369
920	Putative nascent polypeptide-associated complex subunit alpha-like protein OS=Homo sapiens GN=NACAP1 PE=5 SV=1	sp|Q9BZK3|NACP1	2	6.1	1	1.1464		0.8453		0.9107		0.8999
921	Derlin-1 OS=Homo sapiens GN=DERL1 PE=1 SV=1	sp|Q9BUN8|DERL1	2	4.4	1	1.1765		0.9214		6.317		0.7996
922	Neutral cholesterol ester hydrolase 1 OS=Homo sapiens GN=NCEH1 PE=1 SV=3	sp|Q6PIU2|NCEH1	2	3.9	1	0.9001		1.2434		1.3903		0.9477
923	Insulin-like growth factor-binding protein 7 OS=Homo sapiens GN=IGFBP7 PE=1 SV=1	sp|Q16270|IBP7	2	4.6	1	2.6705		2.6805		0.8024		4.0299
924	Transcription elongation factor B polypeptide 1 OS=Homo sapiens GN=TCEB1 PE=1 SV=1	sp|Q15369|ELOC	2	10.7	1	1.3985		0.9443		1.1408		1.1031
925	Serum paraoxonase/arylesterase 2 OS=Homo sapiens GN=PON2 PE=1 SV=3	sp|Q15165|PON2	2	2.5	1	0.2441		0.2115		0.6348		0.3409
926	Growth factor receptor-bound protein 7 OS=Homo sapiens GN=GRB7 PE=1 SV=2	sp|Q14451|GRB7	2	2.8	2	1.1458		0.0114		10.1197		0.0104
927	Small nuclear ribonucleoprotein Sm D1 OS=Homo sapiens GN=SNRPD1 PE=1 SV=1	sp|P62314|SMD1	2	10.9	1	0.4174		0.3859		0.3386		0.3778
928	CD97 antigen OS=Homo sapiens GN=CD97 PE=1 SV=4	sp|P48960|CD97	2	1.9	2	0.8732		1.7881		1.0586		1.0324
929	Translocator protein OS=Homo sapiens GN=TSPO PE=1 SV=3	sp|P30536|TSPOA	2	4.7	1	0.2702		0.2902		0.4763		0.3545
930	60S acidic ribosomal protein P2 OS=Homo sapiens GN=RPLP2 PE=1 SV=1	sp|P05387|RLA2	2	16.5	2	1.1204		0.7941		0.9875		1.2656
931	Monocarboxylate transporter 4 OS=Homo sapiens GN=SLC16A3 PE=1 SV=1	sp|O15427|MOT4	2	1.5	1	0.0858		0.4678		0.4364		0.7878
932	Ubiquinone biosynthesis monooxygenase COQ6 OS=Homo sapiens GN=COQ6 PE=1 SV=2	sp|Q9Y2Z9|COQ6	2	3.6	1	0.9618		0.3174		1.369		0.2965
933	Calcium-regulated heat stable protein 1 OS=Homo sapiens GN=CARHSP1 PE=1 SV=2	sp|Q9Y2V2|CHSP1	2	10.9	2	2.7476		3.0629		3.2289		4.6817
934	Inosine triphosphate pyrophosphatase OS=Homo sapiens GN=ITPA PE=1 SV=2	sp|Q9BY32|ITPA	2	8.2	1	0.4857		0.9438		1.156		0.4989
935	Proteasome inhibitor PI31 subunit OS=Homo sapiens GN=PSMF1 PE=1 SV=2	sp|Q92530|PSMF1	2	5.5	1	0.7252		0.9779		0.9207		0.7147
936	Mitochondrial import receptor subunit TOM5 homolog OS=Homo sapiens GN=TOMM5 PE=1 SV=1	sp|Q8N4H5|TOM5	2	19.6	1	0.9031		0.4404		0.834		0.4176
937	Transmembrane emp24 domain-containing protein 2 OS=Homo sapiens GN=TMED2 PE=1 SV=1	sp|Q15363|TMED2	2	6	1	1.1645		0.7461		1.4807		0.865
938	Prostaglandin E synthase 3 OS=Homo sapiens GN=PTGES3 PE=1 SV=1	sp|Q15185|TEBP	2	6.3	1	1.6861		1.4359		1.5733		1.4398
939	Phosphomevalonate kinase OS=Homo sapiens GN=PMVK PE=1 SV=3	sp|Q15126|PMVK	2	4.2	1	0.7251		0.9421		1.0441		0.7612
940	Ras-related protein Rab-7a OS=Homo sapiens GN=RAB7A PE=1 SV=1	sp|P51149|RAB7A	2	4.8	2	1.2541		0.7072		0.639		0.8008
941	Enoyl-CoA delta isomerase 1, mitochondrial OS=Homo sapiens GN=ECI1 PE=1 SV=1	sp|P42126|ECI1	2	3.3	1	0.4004		0.2809		0.8248		0.571
942	Profilin-2 OS=Homo sapiens GN=PFN2 PE=1 SV=3	sp|P35080|PROF2	2	5.7	1	3.7055		1.1687		0.5852		0.6285
943	Cytochrome c oxidase subunit 7C, mitochondrial OS=Homo sapiens GN=COX7C PE=1 SV=1	sp|P15954|COX7C	2	14.3	1	0.3992		0.6598		0.6834		0.5137
944	Lysosomal protective protein OS=Homo sapiens GN=CTSA PE=1 SV=2	sp|P10619|PPGB	2	2.3	1	1.8226		0.9071		4.7392		0.6145
945	Cytochrome b5 OS=Homo sapiens GN=CYB5A PE=1 SV=2	sp|P00167|CYB5	2	10.5	1	1.1095		0.6113		1.9105		0.865
946	Small acidic protein OS=Homo sapiens GN=SMAP PE=1 SV=1	sp|O00193|SMAP	2	3.8	1	1.8237		1.3733		1.1204		2.0496
947	Nucleoside diphosphate-linked moiety X motif 19, mitochondrial OS=Homo sapiens GN=NUDT19 PE=1 SV=1	sp|A8MXV4|NUD19	2	3.7	1	0.0181		0.6245		0.5589		0.1348
948	Metaxin-1 OS=Homo sapiens GN=MTX1 PE=1 SV=2	sp|Q13505|MTX1	1.96	3	1	0.2419		0.2348		0.5007		0.4901
949	Glycogen debranching enzyme OS=Homo sapiens GN=AGL PE=1 SV=3	sp|P35573|GDE	1.92	1.1	1	1.3463		1.8348		5.3213		3.4399
950	39S ribosomal protein L15, mitochondrial OS=Homo sapiens GN=MRPL15 PE=1 SV=1	sp|Q9P015|RM15	1.92	3	1	0.5944		0.6472		0.6073		0.6652
951	Heterogeneous nuclear ribonucleoprotein H3 OS=Homo sapiens GN=HNRNPH3 PE=1 SV=2	sp|P31942|HNRH3	1.89	2.9	1	1.3262		1.4563		1.2962		1.4384
952	ATP-binding cassette sub-family F member 3 OS=Homo sapiens GN=ABCF3 PE=1 SV=2	sp|Q9NUQ8|ABCF3	1.89	1.8	1	1.894		1.7281		1.5773		2.0434
953	Mitochondrial inner membrane protein OXA1L OS=Homo sapiens GN=OXA1L PE=1 SV=3	sp|Q15070|OXA1L	1.89	2.3	1	0.5229		0.5243		0.8753		0.6852
954	Ubiquitin carboxyl-terminal hydrolase 8 OS=Homo sapiens GN=USP8 PE=1 SV=1	sp|P40818|UBP8	1.88	1	1	1.3987	0.3104	0.9798	0.9622	0.9826	0.9378	1.1401	0.6218
955	Probable ATP-dependent RNA helicase DDX52 OS=Homo sapiens GN=DDX52 PE=1 SV=3	sp|Q9Y2R4|DDX52	1.86	2.2	1	0.4079		1.1624		1.1249		2.1344
956	Splicing factor 3B subunit 5 OS=Homo sapiens GN=SF3B5 PE=1 SV=1	sp|Q9BWJ5|SF3B5	1.86	15.1	1	1.7534		0.9825		1.0606		1.5141
957	Glutathione synthetase OS=Homo sapiens GN=GSS PE=1 SV=1	sp|P48637|GSHB	1.85	1.9	1	0.8865		1.2803		1.2039		1.0893
958	N-terminal kinase-like protein OS=Homo sapiens GN=SCYL1 PE=1 SV=1	sp|Q96KG9|NTKL	1.85	1.9	1	4.2808		1.7366		2.2959		1.7771
959	60S ribosomal protein L11 OS=Homo sapiens GN=RPL11 PE=1 SV=2	sp|P62913|RL11	1.85	5.1	1	0.9147	0.5427	1.0604	0.6676	0.8116	0.2878	1.0554	0.6901
960	Serine/threonine-protein phosphatase 2A 55 kDa regulatory subunit B alpha isoform OS=Homo sapiens GN=PPP2R2A PE=1 SV=1	sp|P63151|2ABA	1.85	2.5	1	0.7448		0.8345		0.6836		0.7858
961	Low molecular weight phosphotyrosine protein phosphatase OS=Homo sapiens GN=ACP1 PE=1 SV=3	sp|P24666|PPAC	1.85	5.7	1	1.959		1.0961		0.9908		1.4852
962	Transcription factor BTF3 OS=Homo sapiens GN=BTF3 PE=1 SV=1	sp|P20290|BTF3	1.83	3.4	1	1.0309	0.8619	1.1535	0.4547	0.9684	0.9271	1.1079	0.5596
963	Beta-catenin-like protein 1 OS=Homo sapiens GN=CTNNBL1 PE=1 SV=1	sp|Q8WYA6|CTBL1	1.83	1.4	1	1.5778		2.0099		1.6501		1.7279
964	Leucyl-tRNA synthetase, cytoplasmic OS=Homo sapiens GN=LARS PE=1 SV=2	sp|Q9P2J5|SYLC	1.82	1.9	2	0.6606		1.6432		0.9921		2.6194
965	26S proteasome non-ATPase regulatory subunit 5 OS=Homo sapiens GN=PSMD5 PE=1 SV=3	sp|Q16401|PSMD5	1.82	2	1	1.7491		1.3131		1.5566		1.6673
966	Core-binding factor subunit beta OS=Homo sapiens GN=CBFB PE=1 SV=2	sp|Q13951|PEBB	1.8	5.5	1	1.2314		1.3303		0.688		1.0113
967	Nicotinamide N-methyltransferase OS=Homo sapiens GN=NNMT PE=1 SV=1	sp|P40261|NNMT	1.8	7.2	1	0.1089		0.3632		0.0873		0.7742
968	Eukaryotic translation initiation factor 3 subunit B OS=Homo sapiens GN=EIF3B PE=1 SV=3	sp|P55884|EIF3B	1.79	2.2	1	1.6627	0.1827	1.8353	0.3219	0.9492	0.6961	2.2161	0.2366
969	Cytosol aminopeptidase OS=Homo sapiens GN=LAP3 PE=1 SV=3	sp|P28838|AMPL	1.78	1.5	1	1.2576	0.832	1.1504	0.5911	0.7381	0.5937	0.8788	0.8605
970	Nuclear pore membrane glycoprotein 210 OS=Homo sapiens GN=NUP210 PE=1 SV=3	sp|Q8TEM1|PO210	1.77	0.4	1	2.6742		1.54		1.4011		3.0441
971	N-alpha-acetyltransferase 38, NatC auxiliary subunit OS=Homo sapiens GN=NAA38 PE=1 SV=3	sp|O95777|NAA38	1.77	10.4	1	0.4798		0.6651		0.6566		0.8751
972	CTP synthase 1 OS=Homo sapiens GN=CTPS PE=1 SV=2	sp|P17812|PYRG1	1.76	6.1	2	1.0716	0.7387	0.7495	0.2137	1.045	0.8542	1.1308	0.9297
973	Dipeptidyl peptidase 9 OS=Homo sapiens GN=DPP9 PE=1 SV=3	sp|Q86TI2|DPP9	1.72	1.3	1	1.0546		0.9793		1.5606		1.0228
974	Interleukin-18 OS=Homo sapiens GN=IL18 PE=1 SV=1	sp|Q14116|IL18	1.72	4.7	1	0.1028		0.6851		0.2334		0.2993
975	Dynactin subunit 2 OS=Homo sapiens GN=DCTN2 PE=1 SV=4	sp|Q13561|DCTN2	1.7	2.5	1	0.9744		1.8095		1.3842		1.8378
976	AFG3-like protein 2 OS=Homo sapiens GN=AFG3L2 PE=1 SV=2	sp|Q9Y4W6|AFG32	1.69	1	1	1.8812	0.2249	0.4642	0.1575	1.3867	0.368	0.8961	0.7574
977	Dimethyladenosine transferase 2, mitochondrial OS=Homo sapiens GN=TFB2M PE=1 SV=1	sp|Q9H5Q4|TFB2M	1.69	2.3	1	0.358		0.3196		0.468		0.3553
978	Basic leucine zipper and W2 domain-containing protein 2 OS=Homo sapiens GN=BZW2 PE=1 SV=1	sp|Q9Y6E2|BZW2	1.67	2.1	1	1.6491	0.1573	1.3622	0.0706	1.4414	0.37	2.0495	0.2018
979	H/ACA ribonucleoprotein complex subunit 4 OS=Homo sapiens GN=DKC1 PE=1 SV=3	sp|O60832|DKC1	1.66	2.1	1	0.3852		0.588		0.462		0.9808
980	Translocon-associated protein subunit alpha OS=Homo sapiens GN=SSR1 PE=1 SV=3	sp|P43307|SSRA	1.66	2.8	1	0.4743		0.8671		0.6793		1.1883
981	Far upstream element-binding protein 1 OS=Homo sapiens GN=FUBP1 PE=1 SV=3	sp|Q96AE4|FUBP1	1.65	1.4	1	2.0097		0.5693		1.0435		1.9064
982	ADP-ribosylation factor-like protein 8B OS=Homo sapiens GN=ARL8B PE=1 SV=1	sp|Q9NVJ2|ARL8B	1.65	9.1	1	1.272		0.6169		1.5071		0.3197
983	NADH dehydrogenase [ubiquinone] flavoprotein 1, mitochondrial OS=Homo sapiens GN=NDUFV1 PE=1 SV=4	sp|P49821|NDUV1	1.64	1.9	1	0.5482	0.1339	0.4387	0.0761	0.6831	0.1616	0.4137	0.1446
984	Aldehyde dehydrogenase family 1 member A3 OS=Homo sapiens GN=ALDH1A3 PE=1 SV=2	sp|P47895|AL1A3	1.64	2.1	1	0.3513		0.2602		2.0119		0.4201
985	Trans-2,3-enoyl-CoA reductase OS=Homo sapiens GN=TECR PE=1 SV=1	sp|Q9NZ01|TECR	1.61	2.9	1	0.7336	0.2589	1.3965	0.6123	0.8142	0.2912	0.8007	0.2736
986	Myosin-Id OS=Homo sapiens GN=MYO1D PE=1 SV=2	sp|O94832|MYO1D	1.6	1.3	2	0.879		1.219		0.5258		0.2001
987	Transformer-2 protein homolog alpha OS=Homo sapiens GN=TRA2A PE=1 SV=1	sp|Q13595|TRA2A	1.6	3.2	1	1.2177		1.8239		0.943		1.0149
988	AP-1 complex subunit beta-1 OS=Homo sapiens GN=AP1B1 PE=1 SV=2	sp|Q10567|AP1B1	1.58	1.6	1	1.1494	0.6377	0.8088	0.3305	1.2834	0.337	0.7447	0.2104
989	Tripartite motif-containing protein 29 OS=Homo sapiens GN=TRIM29 PE=1 SV=2	sp|Q14134|TRI29	1.57	2.2	1	0.1753		0.1052		0.0913		0.0994
990	Long-chain fatty acid transport protein 4 OS=Homo sapiens GN=SLC27A4 PE=1 SV=1	sp|Q6P1M0|S27A4	1.55	1.4	1	0.7946		0.2758		1.3429		0.2811
991	Protein ETHE1, mitochondrial OS=Homo sapiens GN=ETHE1 PE=1 SV=2	sp|O95571|ETHE1	1.54	3.9	1	0.4522		0.2298		0.5528		0.3219
992	Pre-mRNA-splicing factor 38B OS=Homo sapiens GN=PRPF38B PE=1 SV=1	sp|Q5VTL8|PR38B	1.54	1.5	1	1.0312		1.7861		0.9037		1.0903
993	RNA-binding protein FUS OS=Homo sapiens GN=FUS PE=1 SV=1	sp|P35637|FUS	1.53	4.6	1	1.2853	0.2435	1.7162	0.1775	1.1431	0.411	1.564	0.143
994	Testin OS=Homo sapiens GN=TES PE=1 SV=1	sp|Q9UGI8|TES	1.51	2.6	1	1.3301		0.9934		2.5539		1.4114
995	Coiled-coil domain-containing protein 109B OS=Homo sapiens GN=CCDC109B PE=1 SV=2	sp|Q9NWR8|C109B	1.51	3.6	1	0.901		0.6618		1.5842		0.4383
996	Alkaline phosphatase, tissue-nonspecific isozyme OS=Homo sapiens GN=ALPL PE=1 SV=4	sp|P05186|PPBT	1.51	1.9	1	0.7314		0.9199		0.9905		9.925
997	Programmed cell death protein 4 OS=Homo sapiens GN=PDCD4 PE=1 SV=2	sp|Q53EL6|PDCD4	1.49	3.2	1	1.0105		0.8873		0.7574		0.7097
998	Alkyldihydroxyacetonephosphate synthase, peroxisomal OS=Homo sapiens GN=AGPS PE=1 SV=1	sp|O00116|ADAS	1.49	4.1	2	0.2776		0.8587		0.3773		0.937
999	Polypeptide N-acetylgalactosaminyltransferase 2 OS=Homo sapiens GN=GALNT2 PE=1 SV=1	sp|Q10471|GALT2	1.49	3	1	0.9173		1.3809		2.0702		1.7923
1000	Catechol O-methyltransferase OS=Homo sapiens GN=COMT PE=1 SV=2	sp|P21964|COMT	1.48	5.9	1	2.1217	0.3697	1.489	0.6376	2.6118	0.1588	1.1441	0.4419
1001	Junctional adhesion molecule A OS=Homo sapiens GN=F11R PE=1 SV=1	sp|Q9Y624|JAM1	1.48	3.7	1	0.5579		0.237		0.774		0.4801
1002	High mobility group protein B2 OS=Homo sapiens GN=HMGB2 PE=1 SV=2	sp|P26583|HMGB2	1.47	6.2	1	4.1599		3.8689		2.1415		2.4897
1003	Disks large homolog 1 OS=Homo sapiens GN=DLG1 PE=1 SV=2	sp|Q12959|DLG1	1.46	1	1	0.6647		0.745		1.1443		0.4279
1004	Phosphoenolpyruvate carboxykinase [GTP], mitochondrial OS=Homo sapiens GN=PCK2 PE=1 SV=3	sp|Q16822|PCKGM	1.45	1.3	1	1.3713		0.43		1.2379		0.5982
1005	Plasminogen activator inhibitor 1 RNA-binding protein OS=Homo sapiens GN=SERBP1 PE=1 SV=2	sp|Q8NC51|PAIRB	1.45	4.4	1	1.7659	0.3479	1.1702	0.3595	1.1514	0.7414	2.6839	0.0638
1006	Protein phosphatase 1G OS=Homo sapiens GN=PPM1G PE=1 SV=1	sp|O15355|PPM1G	1.44	1.5	1	2.3408	0.0741	1.9185	0.132	1.6469	0.125	2.2278	0.0785
1007	S-phase kinase-associated protein 1 OS=Homo sapiens GN=SKP1 PE=1 SV=2	sp|P63208|SKP1	1.43	4.3	1	1.2346		1.328		0.8033		1.0017
1008	7-dehydrocholesterol reductase OS=Homo sapiens GN=DHCR7 PE=1 SV=1	sp|Q9UBM7|DHCR7	1.42	1.7	1	2.5519		1.0014		0.9637		1.5214
1009	Myosin-XVIIIa OS=Homo sapiens GN=MYO18A PE=1 SV=3	sp|Q92614|MY18A	1.41	1	2	1.2409		1.6255		2.9382		1.4617
1010	Activator of 90 kDa heat shock protein ATPase homolog 1 OS=Homo sapiens GN=AHSA1 PE=1 SV=1	sp|O95433|AHSA1	1.41	2.4	1	1.4912		1.4777		1.4126		1.1825
1011	F-box-like/WD repeat-containing protein TBL1XR1 OS=Homo sapiens GN=TBL1XR1 PE=1 SV=1	sp|Q9BZK7|TBL1R	1.4	2.5	1	0.7299		0.5119		0.8457		0.7634
1012	Vesicle-associated membrane protein-associated protein A OS=Homo sapiens GN=VAPA PE=1 SV=3	sp|Q9P0L0|VAPA	1.39	6.4	2	1.0196		0.6771		1.1191		1.0969
1013	Plastin-2 OS=Homo sapiens GN=LCP1 PE=1 SV=6	sp|P13796|PLSL	1.36	2.6	2	2.2312		5.8438		3.6439		0.4854
1014	Small nuclear ribonucleoprotein G OS=Homo sapiens GN=SNRPG PE=1 SV=1	sp|P62308|RUXG	1.36	9.2	1	1.4376		1.5283		1.0996		1.6312
1015	Deoxyuridine 5'-triphosphate nucleotidohydrolase, mitochondrial OS=Homo sapiens GN=DUT PE=1 SV=4	sp|P33316|DUT	1.36	4.8	2	1.5139		1.7646		0.8679		1.1153
1016	Proteasome subunit beta type-8 OS=Homo sapiens GN=PSMB8 PE=1 SV=3	sp|P28062|PSB8	1.36	2.9	1	0.6346		1.0873		1.0932		1.4863
1017	14-3-3 protein sigma OS=Homo sapiens GN=SFN PE=1 SV=1	sp|P31947|1433S	1.34	29	13	1.0087		0.8441		0.5564		0.6598
1018	Cytosolic acyl coenzyme A thioester hydrolase OS=Homo sapiens GN=ACOT7 PE=1 SV=3	sp|O00154|BACH	1.33	2.9	1	0.7013		0.6201		0.9658		0.3153
1019	Catechol O-methyltransferase domain-containing protein 1 OS=Homo sapiens GN=COMTD1 PE=1 SV=1	sp|Q86VU5|CMTD1	1.33	3.1	1	0.8259		0.4867		2.7847		0.6045
1020	Nicastrin OS=Homo sapiens GN=NCSTN PE=1 SV=2	sp|Q92542|NICA	1.31	1.1	1	0.4136	0.2233	0.8165	0.3132	0.657	0.1482	0.7449	0.2072
a UniProtKB ID, UniProt Knowledgebase Identifier; b Unused, Unused Protein Score. It is calculated using only peptides from spectra that have not been used by other proteins; c % Cov. (≥95), Percentage of coverage; d Pep. Ident. (>95), Number of peptides with at least 95% of confidence in their identification; e 114:113, MCF7/MCF 10A ratio; f P-val., P-value determined with the ProteinPilot softw…
