# Supplementary material for: Data set of the protein expression profiles of Luminal A, Claudin-low and overexpressing HER2+ breast cancer cell lines by iTRAQ labelling and tandem mass spectrometry
Source: Data Brief. 2015 Jun 17;4:292–301. doi: 10.1016/j.dib.2015.04.025 (PMC4510402; doi:10.1016/j.dib.2015.04.025)
Supplement: Supplementary file 2 — Supplementary material [file mmc2.zip]

Archive with 1 entries (1 files):
- Table 2.xlsx
