# Supplementary material for: Data set of the protein expression profiles of Luminal A, Claudin-low and overexpressing HER2+ breast cancer cell lines by iTRAQ labelling and tandem mass spectrometry
Source: Data Brief. 2015 Jun 17;4:292–301. doi: 10.1016/j.dib.2015.04.025 (PMC4510402; doi:10.1016/j.dib.2015.04.025)
Supplement: Supplementary file 2 — Supplementary material [file mmc2.zip › Table 2.xlsx]

## Sheet: Hoja1
Table 2. Classification of overexpressed and subexpressed polypeptides performed with the IPA software.
Core I				Core II				Core III
Category	p-value	N	Molecules	Category	p-value	N	Molecules	Category	p-value	N	Molecules
Nucleic Acid Metabolism	4.46 x 10-10 to 2.53 x 10-2	16	ATP5A1,PGLS,ATP5L,TP53I3,ATP5H, ATP5C1, PGD, PRPS1, ATP5B, GALE,ATP5J2,MYH9,HSP90AA1,VDAC1,ATP5F1,ATP5I	Cellular Response to Therapeutics	2 x 10-3	2	SOD2,PNPT1	Nucleic Acid Metabolism	4.6 x 10-10 to 4.02 x 10-2	16	ATP5A1,PGLS,ATP5L,TP53I3,ATP5H,ATP5C1,PGD,PRPS1,ATP5B,GALE,ATP5J2,MYH9,HSP90AA1,VDAC1,ATP5F1,ATP5I
Small Molecule Biochemistry	4.46 x 10-10 to 3.77 x 10-2	36	PEBP1,SDHB,ACAT2,ACO2,TIMM50,ATP5L,DNAJA1,PTGES3,ATP5H,PGD,SOD2,PRPS1,ATP5J2,ATP5F1,ATP5I,EGFR,SDHA,SLC2A1,GLS,ATP5A1,PGLS,GLUD1,ANXA2,TXNRD1,TP53I3,SLC3A2,ATP5C1,IL18,ATP5B,GALE,ACAT1,MYH9,HSP90AA1,FH,VDAC1,GSTP1	Cellular Movement	1.72 x 10-2 to 3.67 x 10-2	9	CSE1L,GNB2L1,MYH9,RUVBL1,ANXA2,SERPINB5,JUP,LRPAP1,EGFR	Small Molecule Biochemistry	4.6 x 10-10 to 4.02 x 10-2	34	PEBP1,SDHB,ACAT2,ACO2,TIMM50,ATP5L,DNAJA1,PTGES3,ATP5H,PGD,PRPS1,SOD2,ATP5J2,ATP5F1,ATP5I,SDHA,SLC2A1,GLS,ATP5A1,PGLS,GLUD1,ANXA2,TXNRD1,TP53I3,ATP5C1,IL18,ATP5B,IMMT,GALE,ACAT1,MYH9,HSP90AA1,VDAC1,GSTP1
DNA Replication, Recombination, and Repair	7.24 x 10-10 to 3.77 x 10-2	19	HNRNPU,ATP5A1,XRN2,ATP5L,NCAPD2,ATP5H,TOP2B,ATP5C1,HMGB1,ATP5B,TOP2A,ATP5J2,HSP90AA1,MYH9,ATP5F1,ATP5I,DNMT1,EGFR,HMGB2	Cell Morphology	1.85 x 10-2	2	CSE1L,JUP	DNA Replication, Recombination, and Repair	7.46 x 10-10 to 3.78 x 10-2	21	HNRNPU,ATP5A1,XRN2,ATP5L,NCAPD2,ATP5H,TOP2B,ATP5C1,SOD2,HMGB1,ATP5B,TOP2A,ATP5J2,HSP90AA1,MYH9,DDX1,ATP5F1,ATP5I,DNMT1,EGFR,HMGB2
Energy Production	7.24 x 10-10	10	ATP5C1,ATP5B,ATP5A1,ATP5L,ATP5J2,HSP90AA1,MYH9,ATP5F1,ATP5I,ATP5H	Cellular Assembly and Organization	1.85 x 10-2	2	CSE1L,JUP	Energy Production	7.46 x 10-10 to 4.02 x 10-2	12	ATP5C1,ATP5B,IMMT,ATP5A1,ATP5L,ATP5J2,HSP90AA1,MYH9,VDAC1,ATP5F1,ATP5I,ATP5H
Neurological Disease	5.21 x 10-7 to 2.72 x 10-2	55	SRSF2,NDUFA9,ACO2,ATP5L,ETHE1,HARS,NNMT,PRPS1,SOD2,CSE1L,SUB1,NDUFA10,DNMT1,HADHA,ALDH7A1,SLC2A1,TUBB2A,LMNA,ANXA2,COX7C,ATP5C1,UQCRC2,HSP90AA1,DIABLO,AK2,GSTP1,HMGB2,PEBP1,SDHB,NEFL,BAG6,GAPDH,PTGES3,TOP2B,HADHB,TOP2A,NDUFS2,EGFR,SDHA,ETFB,HNRNPU,DBI,DDX42,GLUD1,F11R,NDUFS8,TPI1,SEPHS1,CYC1,PNPT1,ACAT1,COX5A,MYH9,TSPO,UQCRC1	Cellular Function and Maintenance	1.85 x 10-2	2	CSE1L,JUP	Neurological Disease	2.15 x 10-7 to 2.54 x 10-2	45	SRSF2,SDHB,NDUFA9,NEFL,BAG6,ACO2,ETHE1,ATP5L,GAPDH,HARS,TOP2B,HADHB,PRPS1,SUB1,TOP2A,NDUFA10,NDUFS2,HADHA,DNMT1,TACSTD2,ALDH7A1,EGFR,SDHA,ETFB,HNRNPU,SLC2A1,TUBB2A,LMNA,GLUD1,COX7C,F11R,ATP5C1,NDUFS8,TPI1,CYC1,SEPHS1,PNPT1,ACAT1,TSPO,HSP90AA1,MYH9,DIABLO,UQCRC1,GSTP1,HMGB2
Psychological Disorders	5.21 x 10-7 to 3.66 x 10-2	39	PEBP1,SDHB,NEFL,GAPDH,ATP5L,PTGES3,HADHB,SOD2,CSE1L,SUB1,NDUFS2,DNMT1,SDHA,ETFB,HNRNPU,SLC2A1,DBI,DDX42,TUBB2A,ANXA2,COX7C,ATP5C1,F11R,ANXA6,NDUFS8,TPI1,UQCRC2,CYC1,SEPHS1,COX5A,ACAT1,MYH9,HSP90AA1,TSPO,DIABLO,AK2,UQCRC1,GSTP1,HMGB2	Gene Expression	3.67 x 10-2	1	SOD2	Hereditary Disorder	2.55 x 10-7 to 3.78 x 10-2	61	NDUFA9,ACO2,ATP5L,ETHE1,MT-CO2,SOD2,PRPS1,SUB1,NDUFA10,JUP,HADHA,DSP,DNMT1,ALDH7A1,CPT1A,SLC2A1,TUBB2A,PLEC,LMNA,COX7C,ATP5C1,DLD,GLUL,HSP90AA1,AK2,FH,DIABLO,HMGB2,FLNB,SDHB,NEFL,GAPDH,TOP2B,HADHB,CYB5R3,TOP2A,NDUFS2,TACSTD2,EGFR,SDHA,NDUFV1,ETFB,HNRNPU,ETFA,TPM2,GLUD1,SLC25A3,AGL,F11R,NDUFS8,TPI1,GALE,CYC1,SEPHS1,PNPT1,ACAT1,MYH9,TSPO,UQCRC1,CTSC,PTRF
Dermatological Diseases and Conditions	8.33 x 10-7 to 3.77 x 10-2	37	DDX39A,SYNCRIP,HLA-A,GAPDH,ANXA8L2 (includes others),MTX1,TOP2B,PGD,SOD2,HMGB1,PHB,CSE1L,SUB1,EIF5,HSPE1,CYB5R3,TOP2A,JUP,SERPINB5,PCBP2,DSP,PON2,CFL1,TUBB2A,PLEC,PSME2,LMNA,ANXA2,S100A2,IL18,H2AFY,EIF4A3,FH,VDAC1,CTSC,PTRF,GSTP1	Molecular Transport	3.67 x 10-2	1	SOD2	Psychological Disorders	2.55 x 10-7 to 2.54 x 10-2	26	SDHB,NEFL,GAPDH,ATP5L,HADHB,SUB1,NDUFS2,DNMT1,SDHA,ETFB,HNRNPU,DBI,SLC2A1,TUBB2A,COX7C,ATP5C1,F11R,TPI1,CYC1,SEPHS1,ACAT1,HSP90AA1,TSPO,UQCRC1,GSTP1,HMGB2
Skeletal and Muscular Disorders	9.16 x 10-7 to 3.77 x 10-2	42	PEBP1,SRSF2,FLNB,SDHB,NDUFA9,NEFL,BAG6,GAPDH,ATP5L,PTGES3,TOP2B,HADHB,PRPS1,HMGB1,CSE1L,SUB1,TOP2A,NDUFA10,NDUFS2,SDHA,ETFB,HNRNPU,DDX42,PLEC,TPM2,LMNA,ANXA2,COX7C,F11R,ATP5C1,IL18,NDUFS8,TPI1,CYC1,SEPHS1,ACAT1,HSP90AA1,TSPO,CTSC,UQCRC1,GSTP1,HMGB2	Protein Trafficking	3.67 x 10-2	1	SOD2	Skeletal and Muscular Disorders	2.55 x 10-7 to 3.78 x 10-2	37	SRSF2,FLNB,SDHB,NDUFA9,NEFL,BAG6,GAPDH,ATP5L,TOP2B,HADHB,PRPS1,HMGB1,SUB1,TOP2A,NDUFA10,NDUFS2,SDHA,ETFB,HNRNPU,PLEC,TPM2,LMNA,COX7C,F11R,ATP5C1,IL18,NDUFS8,TPI1,CYC1,SEPHS1,ACAT1,HSP90AA1,TSPO,CTSC,UQCRC1,GSTP1,HMGB2
Hereditary Disorder	8.37 x 10-6 to 3.77 x 10-2	61	NDUFA9,ACO2,ATP5L,ETHE1,MT-CO2,SOD2,PRPS1,SUB1,NDUFA10,JUP,HADHA,DSP,DNMT1,ALDH7A1,CPT1A,SLC2A1,TUBB2A,PLEC,LMNA,COX7C,ATP5C1,DLD,GLUL,HSP90AA1,AK2,FH,DIABLO,HMGB2,FLNB,SDHB,NEFL,GAPDH,TOP2B,HADHB,CYB5R3,TOP2A,NDUFS2,EGFR,SDHA,NDUFV1,ETFB,HNRNPU,DDX42,ETFA,TPM2,GLUD1,SLC25A3,AGL,F11R,NDUFS8,TPI1,GALE,CYC1,SEPHS1,PNPT1,ACAT1,MYH9,TSPO,UQCRC1,CTSC,PTRF	Cell Cycle	4.3 x 10-2	2	TOP2A,SERPINB5	Cancer	9.02 x 10-6 to 4.56 x 10-2	79	SRSF2,MYL6,GNB2L1,MT-CO2,ANXA8L2 (includes others), GLO1,NNMT,SOD2,HMGB1,CSE1L,SDPR,EIF5,XPO1,SERPINB5,JUP,DNMT1,ALDH7A1,MGST1,CPT1A,MYEF2,TIMM44,SLC2A1,TUBB2A,FAM120A,LMNA,ANXA2,TXNRD1,ATP5C1,PSMB2,LUC7L2,GLUL,HSP90AA1,AK2,FH,DIABLO,GSTP1,HMGB2,PEBP1,SDHB,SEC31A,DDX39A,HLA-A,CAP2,MRPL15,GAPDH,CTNNA1,RUVBL1,DNAJA1,CCT4,TOP2B,SLC16A3,PHB,HSPE1,TOP2A,ATP5J2,TRIM29,AHNAK2,COX4I1,EGFR,TACSTD2,SDHA,DB…
Cancer	8.89 x 10-6 to 3.77 x 10-2	82	SRSF2,MYL6,NUP133,GNB2L1,MT-CO2,ANXA8L2 (includes others),GLO1,NNMT,GNB1,SOD2,HMGB1,CSE1L,SDPR,EIF5,XPO1,SMARCC2,JUP,SERPINB5,DSP,DNMT1,EIF4B,MGST1,CPT1A,SLC2A1,TIMM44,MYEF2,TUBB2A,FAM120A,PLEC,LMNA,ANXA2,TXNRD1,ATP5C1,IL18,PSMB2,LUC7L2,NUP210,GLUL,HSP90AA1,FH,AK2,DIABLO,GSTP1,PEBP1,SDHB,SEC31A,MRPL15,CAP2,HLA-A,BAG6,GAPDH,CTNNA1,TOP2B,SLC16A3,PHB,ATP5J2,TOP2A,AHNAK2,COX4I1,TACSTD2,EGFR,SDHA,ETFA…	Cell-To-Cell Signaling and Interaction	4.3 x 10-2	2	TOP2A,SERPINB5	Endocrine System Disorders	9.02 x 10-6 to 3.78 x 10-2	28	SDHB,ACAT2,GAPDH,ANXA8L2 (includes others), LRPAP1, TOP2B, NNMT,SLC16A3,SOD2,GPD2,TOP2A,DNMT1,HADHA,EGFR,TACSTD2,CPT1A,PON2,TUBB2A,LMNA,GLUD1,S100A2,IMMT,CTNNBL1,H2AFY,IGF2BP2,COX5A, HSP90AA1,GSTP1
Endocrine System Disorders	8.89 x 10-6 to 3.77 x 10-2	30	SDHB,ACAT2,BAG6,GAPDH,ANXA8L2 (includes others), LRPAP1,TOP2B,NNMT,SLC16A3,SOD2,GPD2,TOP2A,DNMT1,HADHA,EGFR,TACSTD2,PON2,CPT1A,TUBB2A,LMNA,GLUD1,S100A2,IMMT,CTNNBL1,H2AFY,IGF2BP2,COX5A, HSP90AA1,DIABLO,GSTP1	Cellular Growth and Proliferation	4.3 x 10-2	2	TOP2A,SERPINB5	Reproductive System Disease	9.02 x 10-6 to 4.32 x 10-2	43	SRSF2,BAG6,NUP133,ETHE1,GAPDH,ANXA8L2 (includes others), TOP2B,SLC16A3,CSE1L,GPD2,DLST,TOP2A,NDUFA10,XPO1,SERPINB5,JUP,DNMT1,EGFR,TACSTD2,ALDH7A1,MGST1,HNRNPU,SLC2A1,HSPA9,TUBB2A,PSME2,LMNA,TPM2,ANXA2,S100A2,COPG1,POLR2L,ATP5B,MCM2,H2AFY,COX5A,HSP90AA1,DDX1,UQCRC1,FH,VDAC1,CTSC,GSTP1
Reproductive System Disease	8.89 x 10-6 to 3.77 x 10-2	43	SRSF2,BAG6,NUP133,ETHE1,GAPDH,ANXA8L2 (includes others), TOP2B,SLC16A3,CSE1L,GPD2,DLST,TOP2A,NDUFA10,XPO1,JUP,DNMT1,EGFR,TACSTD2,MGST1,HNRNPU,HSPA9,TUBB2A,PSME2,LMNA,TPM2,ANXA2,S100A2,COPG1,POLR2L,IL18,ATP5B,MCM2,H2AFY,GALE,COX5A,HSP90AA1,DDX1,UQCRC1,FH,VDAC1,DIABLO,CTSC,GSTP1					Cell Cycle	2.01 x 10-5 to 4.48 x 10-2	11	TOP2B,SRSF2,HMGB1,NEFL,CSE1L,PNPT1,TOP2A,LMNA,ANXA2,NCAPD2,EGFR
Hematological Disease	1.55 x 10-5 to 3.77 x 10-2	33	SRSF2,HLA-A,GNB2L1,MT-CO2, NNMT,GNB1,TOP2B,SOD2,HMGB1,CSE1L,TOP2A,CYB5R3,XPO1,SERPINB5,AHNAK2,DNMT1,EGFR,CPT1A,SLC2A1,FAM120A,TUBB2A,ANXA2,TXNRD1,F11R,PSME1,ANXA6,PSMB2,LUC7L2,MYH9,DIABLO,AK2,NUTF2,GSTP1					Hematological Disease	4.07 x 10-5 to 4.94 x 10-2	30	SRSF2,HLA-A,GNB2L1,MT-CO2, TOP2B,NNMT,HMGB1,CSE1L,CYB5R3,TOP2A,SERPINB5,AHNAK2,DNMT1,EGFR,CPT1A,SLC2A1,FAM120A,TUBB2A,ANXA2,TXNRD1,F11R,PSME1,ANXA6,PSMB2,LUC7L2,MYH9,DIABLO,AK2,NUTF2,GSTP1
Cell Cycle	2 x 10-5 to	12	TOP2B,SRSF2,HMGB1,CSE1L,NEFL,PNPT1,TOP2A,LMNA,ANXA2,SERPINB5,NCAPD2,EGFR					Gastrointestinal Disease	6.93 x 10-5 to 4.32 x 10-2	41	SDHB,SEC31A,DDX39A,CAP2,GNB2L1,CTNNA1,RUVBL1,MT-CO2,DNAJA1,CCT4,TOP2B,NNMT,SOD2,HMGB1,PHB,CSE1L,HSPE1,TOP2A,TRIM29,HADHA,TACSTD2,EGFR,CPT1A,MYEF2,DBI,SLC2A1,TUBB2A,TPM2,GLUD1,LMNA,ANXA2,AGL,TXNRD1,COPG1,IL18,H2AFY,TPI1,HSP90AA1,CTSC,GSTP1,HMGB2
	3.77 x 10-2
Gene Expression	2.07 x 10-5 to 2.53 x 10-2	23	CFL1,SYNCRIP,EIF5B,GNB2L1,GAPDH,LMNA,TXNRD1,IL18,SOD2,HMGB1,PHB,EIF4G2,EIF4A3,EIF5,PNPT1,IGF2BP2,JUP,PTRF,GSTP1,DNMT1,HMGB2,EGFR,EIF4B					Hepatic System Disease	6.93 x 10-5 to 3.96 x 10-2	21	CPT1A,SLC2A1,CAP2,GNB2L1,GLUD1,ANXA2,AGL,TXNRD1,COPG1,NNMT,TOP2B,IL18,SOD2,HMGB1,TPI1,CSE1L,TOP2A,HSP90AA1,HADHA,TACSTD2,EGFR
Protein Synthesis	2.07 x 10-5 to 2.16 x 10-2	19	ACOT13,SYNCRIP,EIF5B,GAPDH,PITRM1,PCYOX1,TXNRD1,COPG1,SOD2,EIF4G2,EIF4A3,EIF5,IGF2BP2,MYH9,CTSC,PMPCA,UFD1L,EGFR,EIF4B					Renal and Urological Disease	1.3 x 10-4 to 2.65 x 10-2	22	ETFB,DBI,ETFA,TUBB2A,ANXA2,COX7C,TOP2B,IL18,SOD2,HMGB1,MCM2,H2AFY,ACAT1,TOP2A,DLD,MYH9,HSP90AA1,FH,ATP5I,GSTP1,TACSTD2,EGFR
Gastrointestinal Disease	7.55 x 10-5 to 3.77 x 10-2	29	SEC31A,CAP2,GNB2L1,CTNNA1,TOP2B,NNMT,SOD2,HMGB1,PHB,CSE1L,TOP2A,HADHA,TACSTD2,EGFR,CPT1A,SLC2A1,TUBB2A,LMNA,GLUD1,ANXA2,AGL,TXNRD1,COPG1,IL18,H2AFY,TPI1,HSP90AA1,CTSC,GSTP1					Cell Death and Survival	1.57 x 10-4 to 4.43 x 10-2	34	PEBP1,SRSF2,FLNB,BAG6,GNB2L1,ETHE1,GAPDH,GLO1,TOP2B,SOD2,EIF4G2,CSE1L,DLST,TOP2A,XPO1,SERPINB5,JUP,TRIM29,PCBP2,EGFR,MGST1,ATP5A1,HSPA9,LMNA,ANXA2,TXNRD1,SLC3A2,IL18,IMMT,PNPT1,COX5A,VDAC1,DIABLO,GSTP1
Hepatic System Disease	7.55 x 10-5 to 3.77 x 10-2	23	CPT1A,SLC2A1,CAP2,GNB2L1,GLUD1,ANXA2,AGL,TXNRD1,COPG1,NNMT,TOP2B,IL18,SOD2,HMGB1,H2AFY,CSE1L,TPI1,TOP2A,HSP90AA1,GSTP1,HADHA,TACSTD2,EGFR					Cellular Assembly and Organization	1.62 x 10-4 to 3.78 x 10-2	24	FLNB,CFL1,NEFL,NUP133,TIMM50,GAPDH,CTNNA1,LMNA,ANXA2,NCAPD2,PTGES3,SLC3A2,MYO18A,TOP2B,NSF,SOD2,IMMT,PHB,MYL12B,TOP2A,MYH9,DSP,DNMT1,EGFR
Renal and Urological Disease	1.56 x 10-4 to 2.77 x 10-2	22	ETFB,DBI,ETFA,TUBB2A,ANXA2,COX7C,TOP2B,IL18,SOD2,HMGB1,MCM2,H2AFY,ACAT1,TOP2A,DLD,MYH9,HSP90AA1,FH,ATP5I,GSTP1,TACSTD2,EGFR					Cellular Compromise	1.62 x 10-4 to 2.54 x 10-2	4	TOP2B,SOD2,TOP2A,VPS26A
Cell Death and Survival	1.56 x 10-4 to 3.77 x 10-2	50	SRSF2,GNB2L1,TIMM50,ETHE1,LRPAP1,GLO1,MYO18A,NSF,SOD2,EIF4G2,HMGB1,CSE1L,DLST,SUB1,XPO1,SERPINB5,JUP,MGST1,CFL1,ATP5A1,HSPA9,LMNA,ANXA2,TXNRD1,SLC3A2,IL18,HSP90AA1,VDAC1,DIABLO,GSTP1,PEBP1,FLNB,SDHB,BAG6,GAPDH,ACAA2,TOP2B,PHB,TOP2A,PCBP2,TRIM29,EGFR,SDHA,IMMT,MCM2,CTNNBL1,COX5A,PNPT1,MYH9,TSPO					Developmental Disorder	1.62 x 10-4 to 3.78 x 10-2	29	FLNB,SDHB,MT-CO2, HADHB, PRPS1,JUP,HADHA,DSP,TACSTD2,SDHA,ETFB,HNRNPU,CPT1A,SLC2A1,ETFA,PLEC,TPM2,GLUD1,LMNA,AGL,IL18,GALE,PNPT1,DLD,ACAT1,GLUL,FH,AK2,PTRF
Cellular Assembly and Organization	1.61 x 10-4 to 3.77 x 10-2	20	FLNB,NEFL,NUP133,CTNNA1,TIMM50,LMNA,ANXA2,MYO18A,UBAP2L,TOP2B,NSF,SOD2,IMMT,PHB,CSE1L,TOP2A,MYH9,DNMT1,DSP,EGFR					Endocrine System Development and Function	1.62 x 10-4 to 2.54 x 10-2	6	ACAT2,ACAT1,TIMM50,DNAJA1,PTGES3,GSTP1
Cellular Compromise	1.61 x 10-4 to 2.53 x 10-2	6	TOP2B,SOD2,TOP2A,LMNA,VPS26A,EGFR					Infectious Disease	1.62 x 10-4 to 3.78 x 10-2	33	SRSF2,BAG6,NUP133,ETHE1,PTGES3,TOP2B,PRPS1,HMGB1,CSE1L,GPD2,DLST,SUB1,TOP2A,NDUFA10,XPO1,PCBP2,TRIM29,EGFR,HNRNPU,MYEF2,HSPA9,TUBB2A,PSME2,LMNA,ANXA2,COPG1,POLR2L,ANXA6,ATP5B,EIF4A3,HSP90AA1,SMU1,UQCRC1
Developmental Disorder	1.61 x 10-4 to 2.53 x 10-2	27	SDHA,FLNB,ETFB,SDHB,CPT1A,HNRNPU,SLC2A1,ETFA,PLEC,LMNA,GLUD1,TPM2,MT-CO2, AGL, HADHB,PRPS1,GALE,ACAT1,DLD,PNPT1,GLUL,JUP,AK2,FH,PTRF,HADHA,DSP					Inflammatory Disease	1.62 x 10-4 to 4.32 x 10-2	18	CFL1,HLA-A, TUBB2A, PSME2, RUVBL1,S100A2,TOP2B,IL18,SOD2,PRPS1,HMGB1,TPI1,TOP2A,MYH9,SERPINB5,JUP,CTSC,GSTP1
Endocrine System Development and Function	1.61 x 10-4 to 2.53 x 10-2	6	ACAT2,ACAT1,TIMM50,DNAJA1,PTGES3,GSTP1					Lipid Metabolism	1.62 x 10-4 to 2.54 x 10-2	10	SDHA,PEBP1,SDHB,ACAT2,IMMT,ACAT1,ANXA2,DNAJA1,PTGES3,GSTP1
Infectious Disease	1.61 x 10-4 to 3.77 x 10-2	39	SRSF2,BAG6,NUP133,GAPDH,ETHE1,MTX1,LRPAP1,PTGES3,TOP2B,PRPS1,HMGB1,CSE1L,GPD2,SUB1,DLST,TOP2A,NDUFA10,XPO1,PCBP2,TRIM29,EGFR,HNRNPU,SLC2A1,MYEF2,HSPA9,TUBB2A,PSME2,LMNA,ANXA2,COPG1,POLR2L,F11R,ANXA6,ATP5B,EIF4A3,HSP90AA1,GLUL,SMU1,UQCRC1					Metabolic Disease	1.62 x 10-4 to 2.54 x 10-2	40	SDHB,ACAT2,NDUFA9,HLA-A,BAG6,MT-CO2, LRPAP1, NNMT, HADHB,PRPS1,SOD2,GPD2,NDUFS2,NDUFA10,HADHA,TACSTD2,SDHA,ETFB,NDUFV1,PON2,CPT1A,SLC2A1,ETFA,SLC25A3,LMNA,GLUD1,AGL,IMMT,CTNNBL1,NDUFS8,TPI1,GALE,IGF2BP2,DLD,ACAT1,PNPT1,TSPO,GLUL,FH,PTRF
Inflammatory Disease	1.61 x 10-4 to 3.77 x 10-2	12	TOP2B,IL18,PRPS1,CFL1,HMGB1,HLA-A,PSME2,TOP2A,MYH9,JUP,CTSC,S100A2					Ophthalmic Disease	1.62 x 10-4 to 2.54 x 10-2	4	TOP2B,ACO2,TOP2A,TACSTD2
Lipid Metabolism	1.61 x 10-4 to 2.53 x 10-2	12	SDHA,PEBP1,SDHB,IL18,ACAT2,ACAT1,ANXA2,FH,DNAJA1,PTGES3,GSTP1,EGFR					Amino Acid Metabolism	4.83 x 10-4 to 3.78 x 10-2	3	GLS,GLUD1,TXNRD1
Metabolic Disease	1.61 x 10-4 to 2.16 x 10-2	39	SDHB,ACAT2,NDUFA9,HLA-A, BAG6,MT-CO2, LRPAP1, NNMT, HADHB,PRPS1,SOD2,GPD2,NDUFS2,NDUFA10,HADHA,SDHA,ETFB,NDUFV1,PON2,CPT1A,SLC2A1,ETFA,SLC25A3,LMNA,GLUD1,AGL,IMMT,CTNNBL1,NDUFS8,TPI1,GALE,IGF2BP2,DLD,ACAT1,PNPT1,TSPO,GLUL,FH,PTRF					Carbohydrate Metabolism	4.83 x 10-4 to 3.78 x 10-2	6	IL18,PGD,SLC2A1,GALE,PGLS,VDAC1
Molecular Transport	1.61 x 10-4 to 3.76 x 10-2	23	PEBP1,SDHB,PON2,DDX39A,SLC2A1,NUP133,DNAJA1,SLC3A2,IL18,SLC16A3,SOD2,ERP29,SLC25A11,ACAT1,XPO1,MYH9,SERPINB5,JUP,FH,VDAC1,GSTP1,NUTF2,EGFR					Molecular Transport	7.9 x 10-4 to 3.78 x 10-2	21	PEBP1,SDHB,PON2,SLC2A1,DDX39A,NUP133,DNAJA1,IL18,SLC16A3,SOD2,ERP29,SLC25A11,ACAT1,XPO1,MYH9,SERPINB5,JUP,VDAC1,GSTP1,NUTF2,EGFR
Ophthalmic Disease	1.61 x 10-4 to 1.27 x 10-2	3	TOP2B,ACO2,TOP2A					Protein Trafficking	7.9 x 10-4 to 2.88 x 10-2	6	ERP29,MYH9,JUP,DNAJA1,NUTF2,EGFR
Cell-To-Cell Signaling and Interaction	1.87 x 10-4 to 3.77 x 10-2	14	FLNB,CTNNA1,ANXA2,PTGES3,UBAP2L,NSF,IL18,SOD2,HMGB1,TOP2A,MYH9,SERPINB5,DSP,EGFR					Cell-To-Cell Signaling and Interaction	1.02 x 10-3 to 4.32 x 10-2	10	NSF,SOD2,HMGB1,HLA-A, GNB2L1, CTNNA1,MYH9,JUP,DSP,EGFR
Tissue Development	1.87 x 10-4 to 3.77 x 10-2	11	FLNB,SOD2,CTNNA1,MYH9,SERPINB5,TXNRD1,PPM1G,PTGES3,DSP,HMGB2,EGFR					Tissue Development	1.02 x 10-3 to 4.32 x 10-2	9	SOD2,GNB2L1,CTNNA1,MYH9,JUP,TXNRD1,PPM1G,DSP,EGFR
Cellular Function and Maintenance	2.28 x 10-4 to 3.77 x 10-2	15	SDHB,NEFL,NUP133,TIMM50,SOD2,HMGB1,IMMT,PHB,UQCRC2,COX5A,DIABLO,UQCRC1,VDAC1,DSP,EGFR					Immunological Disease	1.27 x 10-3 to 2.54 x 10-2	22	CFL1,HLA-A, FAM120A, PSME2, RUVBL1,ANXA2,S100A2,F11R,IL18,SOD2,ANXA6,TPI1,PSMB2,TOP2A,MYH9,JUP,SERPINB5,AK2,DIABLO,AHNAK2,NUTF2,EGFR
Organismal Survival	2.33 x 10-4 to 1.99 x 10-2	15	SRSF2,CFL1,MYL6,GNB1,IL18,SOD2,MCM2,HMGB1,ATP5J2,GLUL,HSP90AA1,JUP,DDX1,GSTP1,EGFR					Dermatological Diseases and Conditions	1.29 x 10-3 to 3.78 x 10-2	31	HLA-A, SYNCRIP, GAPDH, RUVBL1, ANXA8L2 (includes others), TOP2B, SOD2, HMGB1, CSE1L, SUB1, TOP2A,CYB5R3,SERPINB5,JUP,PCBP2,DSP,CFL1,TUBB2A,PSME2,PLEC,LMNA,ANXA2,S100A2,IL18,TPI1,H2AFY,FH,CTSC,VDAC1,PTRF,GSTP1
Amino Acid Metabolism	4.8 x 10-4 to 3.77 x 10-2	4	GLS,GLUD1,TXNRD1,SLC3A2					Gene Expression	1.36 x 10-3 to 4.02 x 10-2	17	CFL1,EIF5B,GNB2L1,LMNA,TXNRD1,EIF4G2,PHB,HMGB1,EIF5,PNPT1,TFB2M,JUP,PTRF,DNMT1,EGFR,HMGB2,EIF4B
Carbohydrate Metabolism	4.8 x 10-4 to 2.53 x 10-2	6	IL18,PGD,SLC2A1,GALE,PGLS,VDAC1					Protein Synthesis	1.36 x 10-3 to 3.6 x 10-2	16	ACOT13,EIF5B,PITRM1,PCYOX1,TXNRD1,COPG1,SOD2,EIF4G2,EIF4A3,EIF5,MYH9,CTSC,PMPCA,UFD1L,EGFR,EIF4B
Immunological Disease	5.02 x 10-4 to 2.53 x 10-2	20	CFL1,HLA-A, FAM120A, PSME2, ANXA2,S100A2,F11R,IL18,SOD2,ANXA6,PSMB2,TOP2A,MYH9,JUP,SERPINB5,AK2,DIABLO,AHNAK2,NUTF2,EGFR					Cellular Function and Maintenance	2.35 x 10-3 to 4.66 x 10-2	17	FLNB,SDHB,CFL1,NEFL,GNB2L1,NUP133,TIMM50,GAPDH,PTGES3,SLC3A2,SRSF3,SOD2,HMGB1,COX5A,MYH9,DSP,EGFR
Cellular Response to Therapeutics	9.52 x 10-4	2	SOD2,PNPT1					Drug Metabolism	2.35 x 10-3 to 2.54 x 10-2	3	DNAJA1,PTGES3,GSTP1
Protein Trafficking	9.8 x 10-4 to 3.17 x 10-2		ERP29,MYH9,JUP,DNAJA1,NUTF2,EGFR					Cellular Development	3.27 x 10-3 to 4.69 x 10-2	14	SDHB,TUBB2A,ANXA2,SLC3A2,SOD2,HMGB1,MCM2,H2AFY,DLST,TSPO,JUP,VDAC1,EGFR,TACSTD2
Drug Metabolism	2.34 x 10-3 to 2.53 x 10-2	6	IL18,ANXA2,DNAJA1,PTGES3,GSTP1,EGFR					Cellular Growth and Proliferation	3.27 x 10-3 to 4.69 x 10-2	14	SDHB,TUBB2A,ANXA2,SLC3A2,SOD2,HMGB1,MCM2,H2AFY,DLST,TSPO,JUP,VDAC1,TACSTD2,EGFR
RNA Post-Transcriptional Modification	3.21 x 10-3 to 1.38 x 10-2	9	SRSF2,HNRNPU,DDX39A,SYNCRIP,NUDT21,XRN2,NOP58,SNRPD1,HNRNPH3					RNA Post-Transcriptional Modification	3.27 x 10-3 to 1.39 x 10-2	9	SRSF2,HNRNPU,DDX39A,SYNCRIP,NUDT21,XRN2,NOP58,SNRPD1,HNRNPH3
Cellular Development	3.25 x 10-3 to 3.71 x 10-2	4	SOD2,HMGB1,EGFR,HMGB2					Respiratory Disease	3.84 x 10-3 to 3.78 x 10-2	13	HLA-A, TUBB2A, GNB2L1, ANXA2, TOP2B,SOD2,H2AFY,TPI1,TOP2A,HSP90AA1,GSTP1,TACSTD2,EGFR
Cellular Growth and Proliferation	3.25 x 10-3 to 3.77 x 10-2	51	SRSF2,GNB2L1,SOD2,HMGB1,CSE1L,DLST,JUP,SERPINB5,ATP5F1,DSP,HADHA,EIF4B,SLC2A1,ATP5A1,TUBB2A,PSME2,PLEC,ANXA2,SLC3A2,IL18,ATP5B,PSMB2,GLUL,AK2,VDAC1,DIABLO,GSTP1,HMGB2,PEBP1,SDHB,RUVBL1,DNAJA1,HADHB,PHB,NOP58,TOP2A,EGFR,TACSTD2,ETFB,NDUFV1,HNRNPU,PPM1G,F11R,MCM2,IMMT,H2AFY,ACAT1,PNPT1,MYH9,TSPO,CTSC					Free Radical Scavenging	3.97 x 10-3 to 3.78 x 10-2	9	IL18,PON2,SOD2,HMGB1,IMMT,DLST,GNB2L1,PNPT1,SERPINB5
Cellular Movement	3.79 x 10-3 to 3.77 x 10-2	22	PEBP1,FLNB,SLC2A1,GNB2L1,LMNA,ANXA2,RUVBL1,LRPAP1,PTGES3,F11R,IL18,SOD2,PHB,CSE1L,ACAT1,TOP2A,HSP90AA1,MYH9,JUP,SERPINB5,FH,EGFR					Auditory Disease	4.59 x 10-3 to 1.28 x 10-2	6	PRPS1,PNPT1,HARS,MYH9,DIABLO,DNMT1
Respiratory Disease	3.8 x 10-3 to 3.77 x 10-2	19	MYEF2,HLA-A, TUBB2A, NUP133,GNB2L1,ANXA2,TOP2B,SOD2,CTNNBL1,MCM2,H2AFY,TPI1,TOP2A,MYH9,HSP90AA1,SMARCC2,GSTP1,TACSTD2,EGFR					Post-Translational Modification	4.64 x 10-3 to 2.17 x 10-2	6	SOD2,ERP29,ACOT13,HSP90AA1,DNAJA1,LRPAP1
Free Radical Scavenging	4.11 x 10-3 to 3.76 x 10-2	10	IL18,PON2,SOD2,HMGB1,IMMT,DLST,GNB2L1,PNPT1,SERPINB5,VDAC1					Protein Folding	4.64 x 10-3 to 5.51 x 10-3	4	ERP29,HSP90AA1,DNAJA1,LRPAP1
Post-Translational Modification	4.59 x 10-3 to 3.77 x 10-2	6	ERP29,SOD2,ACOT13,HSP90AA1,DNAJA1,LRPAP1					Hematological System Development and Function	5.51 x 10-3 to 2.54 x 10-2	2	HMGB1,HLA-A
Protein Folding	4.59 x 10-3 to 5.48 x 10-3	4	ERP29,HSP90AA1,DNAJA1,LRPAP1					Immune Cell Trafficking	5.51 x 10-3 to 2.54 x 10-2	2	HMGB1,HLA-A
Auditory Disease	4.71 x 10-3 to 1.27 x 10-2	6	PRPS1,PNPT1,HARS,MYH9,DIABLO,DNMT1					Inflammatory Response	5.51 x 10-3 to 2.81 x 10-2	15	CFL1,HLA-A, TUBB2A, RUVBL1, S100A2,TOP2B,IL18,SOD2,HMGB1,TPI1,TOP2A,MYH9,JUP,SERPINB5,GSTP1
Cell Morphology	5.58 x 10-3 to 3.77 x 10-2	22	PEBP1,SDHB,NEFL,BAG6,LMNA,ANXA2,VPS26A,GNB1,F11R,IL18,SOD2,PHB,IMMT,CSE1L,COX5A,MYH9,HSP90AA1,SERPINB5,DIABLO,VDAC1,DNMT1,EGFR					Cardiovascular Disease	6.83 x 10-3 to 3.78 x 10-2	16	SDHA,ACAT2,PON2,CPT1A,PPP2R5D,TUBB2A,LMNA,LRPAP1,NNMT,SOD2,CTNNBL1,TSPO,JUP,DSP,GSTP1,EGFR
Cardiovascular Disease	6.79 x 10-3 to 3.77 x 10-2	6	SDHA,SOD2,LMNA,JUP,DSP,GSTP1					Organismal Survival	8.19 x 10-3 to 1.77 x 10-2	11	SRSF2,IL18,SOD2,HMGB1,MCM2,GLUL,HSP90AA1,JUP,DDX1,GSTP1,EGFR
Connective Tissue Development and Function	8.23 x 10-3	2	SLC3A2,EGFR					Connective Tissue Development and Function	8.27 x 10-3	2	SLC3A2,EGFR
Tumor Morphology	8.23 x 10-3 to 3.77 x 10-2	4	SERPINB5,JUP,GSTP1,EGFR					Tumor Morphology	8.27 x 10-3 to 2.54 x 10-2	2	GSTP1,EGFR
Organismal Injury and Abnormalities	8.38 x 10-3 to 3.77 x 10-2	10	TOP2B,SRSF2,PRPS1,NEFL,TOP2A,PLEC,LMNA,CTSC,GSTP1,DSP					Organismal Injury and Abnormalities	8.45 x 10-3 to 4.94 x 10-2	10	TOP2B,SRSF2,PRPS1,NEFL,TOP2A,PLEC,LMNA,CTSC,GSTP1,DSP
RNA Trafficking	9.1 x 10-3 to 1.27 x 10-2	3	DDX39A,NUP133,XPO1					RNA Trafficking	9.18 x 10-3 to 1.28 x 10-2	3	DDX39A,NUP133,XPO1
Cardiovascular System Development and Function	1.27 x 10-2 to 3.77 x 10-2	2	GNB1,IL18					Cellular Movement	9.85 x 10-3 to 3.79 x 10-2	13	PEBP1,FLNB,SLC2A1,GNB2L1,LMNA,ANXA2,SOD2,PHB,ACAT1,TOP2A,HSP90AA1,SERPINB5,EGFR
Cell Signaling	1.27 x 10-2 to 3.77 x 10-2	2	PHB,VDAC1					Cell Morphology	1.08 x 10-2 to 3.78 x 10-2	13	PEBP1,F11R,SDHB,SOD2,CSE1L,NEFL,COX5A,HSP90AA1,LMNA,ANXA2,VPS26A,DNMT1,EGFR
Cell-mediated Immune Response	1.27 x 10-2 to 2.53 x 10-2	3	F11R,IL18,HMGB1					Cell Signaling	1.28 x 10-2 to 3.78 x 10-2	2	PHB,VDAC1
Connective Tissue Disorders	1.27 x 10-2 to 3.77 x 10-2	12	FLNB,IL18,PRPS1,HNRNPU,HMGB1,PLEC,TPM2,MYH9,LMNA,CTSC,PTRF,DSP					Connective Tissue Disorders	1.28 x 10-2 to 3.78 x 10-2	12	FLNB,IL18,PRPS1,HNRNPU,HMGB1,PLEC,TPM2,MYH9,LMNA,CTSC,PTRF,DSP
Embryonic Development	1.27 x 10-2 to 3.77 x 10-2	3	SOD2,HMGB2,EGFR					Embryonic Development	1.28 x 10-2 to 3.92 x 10-2	5	SDHB,SOD2,DLST,VDAC1,EGFR
Hair and Skin Development and Function	1.27 x 10-2 to 3.77 x 10-2	1	EGFR					Nervous System Development and Function	1.28 x 10-2	1	IL18
Hematological System Development and Function	1.27 x 10-2 to 2.53 x 10-2	3	F11R,IL18,HMGB1					Organ Development	1.28 x 10-2	1	EGFR
Immune Cell Trafficking	1.27 x 10-2 to 2.53 x 10-2	2	F11R,IL18					Vitamin and Mineral Metabolism	1.28 x 10-2	1	VDAC1
Inflammatory Response	1.27 x 10-2 to 2.53 x 10-2	3	HMGB1,TOP2A,MYH9					Cell-mediated Immune Response	2.54 x 10-2	1	HMGB1
Nervous System Development and Function	1.27 x 10-2	1	IL18					Hematopoiesis	2.54 x 10-2	1	HMGB1
Organ Development	1.27 x 10-2 to 3.71 x 10-2	2	HMGB2,EGFR					Humoral Immune Response	2.54 x 10-2	1	HMGB1
Organ Morphology	1.27 x 10-2 to 3.77 x 10-2	2	GNB1,IL18					Lymphoid Tissue Structure and Development	2.54 x 10-2	1	HMGB1
Organismal Development	1.27 x 10-2 to 3.71 x 10-2	5	CSE1L,PNPT1,PCBP2,HMGB2,EGFR					RNA Damage and Repair	2.65 x 10-2	2	XRN2,PNPT1
Reproductive System Development and Function	1.27 x 10-2 to 3.77 x 10-2	3	UBAP2L,NSF,EGFR					Organismal Development	2.87 x 10-2	3	CSE1L,PNPT1,PCBP2
Respiratory System Development and Function	1.27 x 10-2 to 2.53 x 10-2	2	HMGB1,EGFR					Protein Degradation	3.6 x 10-2	8	MYH9,PCYOX1,PITRM1,CTSC,UFD1L,PMPCA,COPG1,EGFR
Skeletal and Muscular System Development and Function	1.27 x 10-2 to 3.77 x 10-2	2	GNB1,IL18					Hair and Skin Development and Function	3.78 x 10-2 to 4.24 x 10-2	5	SDHB,DLST,VDAC1,EGFR,TACSTD2
Vitamin and Mineral Metabolism	1.27 x 10-2	1	VDAC1					Renal and Urological System Development and Function	3.78 x 10-2	1	SOD2
Behavior	2.53 x 10-2	1	SOD2
Hematopoiesis	2.53 x 10-2	1	HMGB1
Humoral Immune Response	2.53 x 10-2	1	HMGB1
Lymphoid Tissue Structure and Development	2.53 x 10-2 to 3.71 x 10-2	3	HMGB1,EGFR,HMGB2
RNA Damage and Repair	2.64 x 10-2	2	XRN2,PNPT1
Renal and Urological System Development and Function	3.77 x 10-2	1	SOD2
Letters in bold correspond to overexpressed proteins
